# Supplementary material for: Efficiency stagnation in global steel production urges joint supply- and demand-side mitigation efforts
Source: Nat Commun. 2021 Apr 6;12:2066. doi: 10.1038/s41467-021-22245-6 (PMC8024266; doi:10.1038/s41467-021-22245-6)
Supplement: Supplementary file 4 — Supplementary Data 1 [file 41467_2021_22245_MOESM4_ESM.xlsx]

## Sheet: Front Page
Supplementary Data 1 - Life-cycle inventory (LCI) for global steel production 1900-2015
Efficiency Stagnation in Global Steel Production Urges Joint Supply- and Demand-side Mitigation Efforts
Peng Wang 1,2, Morten Ryberg 3*, Yi Yang 1,4,5, Kuishuang Feng 6,7, Sami Kara 2*, Michael Hauschild 3, and Wei-Qiang Chen 1,8*
1 Key Lab of Urban Environment and Health, Institute of Urban Environment, Chinese Academy of Sciences, Xiamen, China
2 Sustainability in Manufacturing and Life Cycle Engineering Research Group, School of Mechanical and Manufacturing Engineering, The University of New South Wales, Sydney, Australia
3 Quantitative Sustainability Assessment Group, Sustainability Division, Department of Technology, Management and Economics, Technical University of Denmark, Kgs. Lyngby, Denmark
4 Key Laboratory of the Three Gorges Reservoir Region’s Eco-Environment, Ministry of Education, Chongqing University, Chongqing 400045, China
5 Environmental Studies Program, Dartmouth College, Hanover, New Hampshire, USA
6 Institute of Blue and Green Development, Shandong University, Weihai, China
7 Department of Geographical Sciences, University of Maryland, College Park, MD, USA
8 University of Chinese Academy of Sciences, Beijing, China
*Corresponding authors: M. R. (moryb@dtu.dk), S. K. (s.kara@unsw.edu.au), and W-Q C. (wqchen@iue.ac.cn).
Overview of life-cycle inventory (LCI) used for estimating greenhouse gas emissions associated with the steel production technologies covered in this study and used for quantifying greenhouse gas emissions from global steel production from 1900 to 2015. The output for all 19 steel production technologies is given with 100% material efficiency. Temporal changes in material efficiency of the techno…
Color coding in steel production technology tabs
	Input process is linked to another modified unit process also presented in Supplementary Data 1. All unit process that are not colored are directly from ecoinvent 3.1
	Value is calculated
Table of content
Tab	Description
Front Page
References	Reference list for Supplementary Data 1
Parameters	Overview of paramters used for the life-cycle inventory
Mining	LCI and overview of unit processes used for modelling technology and quantifying greenhouse gas emissions
Sintering	LCI and overview of unit processes used for modelling technology and quantifying greenhouse gas emissions
Pelleting	LCI and overview of unit processes used for modelling technology and quantifying greenhouse gas emissions
Blast furnace	LCI and overview of unit processes used for modelling technology and quantifying greenhouse gas emissions
Direct Reduction	LCI and overview of unit processes used for modelling technology and quantifying greenhouse gas emissions
Iron Foundry	LCI and overview of unit processes used for modelling technology and quantifying greenhouse gas emissions
SM1 Puddling	LCI and overview of unit processes used for modelling technology and quantifying greenhouse gas emissions
SM2 Open Hearth Furnace	LCI and overview of unit processes used for modelling technology and quantifying greenhouse gas emissions
SM3 Bessemer and Thomas process	LCI and overview of unit processes used for modelling technology and quantifying greenhouse gas emissions
SM4 Basic Oxygen Furnace	LCI and overview of unit processes used for modelling technology and quantifying greenhouse gas emissions
SM5 Crucible	LCI and overview of unit processes used for modelling technology and quantifying greenhouse gas emissions
SM6 Electric Arc Furnace	LCI and overview of unit processes used for modelling technology and quantifying greenhouse gas emissions
Continuous casting	LCI and overview of unit processes used for modelling technology and quantifying greenhouse gas emissions
Ingot casting	LCI and overview of unit processes used for modelling technology and quantifying greenhouse gas emissions
Rod/bar mill	LCI and overview of unit processes used for modelling technology and quantifying greenhouse gas emissions
Plate mill	LCI and overview of unit processes used for modelling technology and quantifying greenhouse gas emissions
Section mill	LCI and overview of unit processes used for modelling technology and quantifying greenhouse gas emissions
Strip mill	LCI and overview of unit processes used for modelling technology and quantifying greenhouse gas emissions
Cold rolling	LCI and overview of unit processes used for modelling technology and quantifying greenhouse gas emissions
Electricity generation	LCI and overview of unit processes used for modelling electricity generation
Other processes	LCI and overview of unit processes used for other parts of the LCI that are used as inputs for the steel production technology specific LCIs
Energy mix	Overview of electricity and heat grid mix for 1900 to 2015 as used in this study and the unit processes used for representing each electricity generation technology

## Sheet: References
Arens, M., Worrell, E. & Schleich, J. Energy intensity development of the German iron and steel industry between 1991 and 2007. Energy 45, 786–797 (2012).
Beer, J. De, Worrell, E. & Blok, K. Future Technologies for Energy-Efficient Iron and Steel Making. Annu. Rev. Energy Environ. 23, 123–205 (1998).
Bhattacharjee, S. & Vasudevan, N. Energy efficiency considerations in the Indian foundry industry. in Energy Conversion Engineering Conference, 1996. IECEC 96., Proceedings of the 31st Intersociety 4, 2263–2268 (IEEE, 1996).
Cheeley, R. Gasification and the Midrex Direct Reduction Process. in 1999 Gasification Technologies Conference (1999).
Cullen, J. M., Allwood, J. M. & Bambach, M. D. Mapping the global flow of steel: from steelmaking to end-use good. Environ. Sci. Technol. 46, 13048–55 (2012).
Zhou, D. G., Wang, L. G. & Zhou, S. Z. Measurement of heat loss and calculation of thermal efficiency of a huge open hearth furnace in Chongsteel. Iron Steel(in Chinese) 27–30 (1966).
Dey, N. R., Prasad, A. K. & Singh, S. K. Energy survey of the coal based sponge iron industry. Case Stud. Therm. Eng. 6, 1–15 (2015).
ecoinvent v3.1 (www.ecoinvent.org). Weidema, B.P., Bauer, C., Hischier, R., Mutel, C., Nemecek, T., Reinhard, J., Vadenbo, C.O., Wernet, G., 2013. Overview and methodology, Data quality guideline for the ecoinvent database version 3. Ecoinvent Report 1(v3). St. Gallen.
Energetics, 2000. Energy and Environmental Profile of the U.S. Steel Industry. Prepared for the U.S. DOE, Office of Industrial Technologies. Washington, DC: Energetics.
Fouquet, R., 2010. The slow search for solutions: Lessons from historical energy transitions by sector and service. Energy Policy 38, 6586–6596.
Our World in Data, nd. https://ourworldindata.org/energy-production-and-changing-energy-sources/
Euronuclear, nd. https://www.euronuclear.org/info/encyclopedia/coalequivalent.htm
IEA World electricity and heat. https://www.iea.org/statistics/statisticssearch/report/?country=WORLD&product=electricityandheat&year=2000
Liu, S. & Liu, Y. An analysis on the Energy Consumption of Masteel’s 300 m2 sinter and energy saving approaches. Anhui Yejin 2, 42–45 (2011).
Michaelis, P. & Jackson, T. Material and energy flow through the UK iron and steel sector. Part 1: 1954-1994. Resour. Conserv. Recycl. 29, 131–156 (2000).
Midrex. World Direct Reduction Statistics 2016; Charlotte, North Carolina, 2017.
Milford, R. L., Pauliuk, S., Allwood, J. M. & Müller, D. B. The Roles of Energy and Material Efficiency in Meeting Steel Industry CO2 Targets. Environ. Sci. Technol. 47, 3455–3462 (2013).
OTA. Industrial Energy Efficiency. (U.S. Congress, Office of Technology Assessment(OTA), 1993).
Piaskowski, J. & Piaskowska, H. Technometry as a methodology of the history of technology. Hist. Technol. an Int. J. 2, 295–308 (1986).
Ruth, M.,Technology change in US iron and steel production - Implications for material and energy use, and CO2 emissions. Resour. Policy 21, 199–214. https://doi.org/10.1016/0301-4207(96)89790-X (1995)
Stepanov, V. S. Analysis of energy efficiency of industrial processes. (Springer Science & Business Media, 2012).
Stubbles, J. Energy use in the US steel industry: an historical perspective and future opportunities. (EERE Publication and Product Library, 2000).
Tenova. Energiron: DRI technology by Tenova and Danieli. 52 (2014). Available at: https://www.energiron.com/. (Accessed: 15th January 2021)
Thollander, P., Karlsson, M., Söderström, M. & Creutz, D. Reducing industrial energy costs through energy-efficiency measures in a liberalized European electricity market: case study of a Swedish iron foundry. Appl. Energy 81, 115–126 (2005).
World Development Indicators. https://databank.worldbank.org/reports.aspx?source=2&series=EG.ELC.PROD.KH,EG.ELC.COAL.ZS,EG.ELC.NGAS.ZS,EG.ELC.PETR.ZS,EG.ELC.HYRO.ZS,EG.ELC.RNWX.ZS,EG.ELC.NUCL.ZS,EG.ELC.ACCS.ZS
Zeng, C. ., Liu, M. . & Li, J. . Production Practice of Reducing Pellet Process Consumption for Hansteel Phase Two Pelletizing Project. Sinter. Pelletizing 37, 53–57 (2012).
Zhou, D. G., Wang, L. G. & Zhou, S. Z. Measurement of heat loss and calculation of thermal efficiency of a huge open hearth furnace in Chongsteel. Iron Steel(in Chinese) 27–30 (1966).

## Sheet: Parameters
Parameter	Value	Unit	Reference	Notes/description
subprocess_MFA	1
year	2010
electricity_mix	3			Global Electricity mix_high voltage [historical]_mr
mining_eff	0.85	kg / kg	SI 1, Section S2.1 (a) Mining RE
crude_iron_ore_grade	0.45	kg / kg	SI 1, Section S2.1 (a) Mining RE
sintering_eff	0.95	kg / kg	ecoinvent v3.1 default unit process RE, kg pure iron out / kg pure iron in
Sintering_electricity	0.08	MJ / kg steel	Benchmark value from a steel plant in China (Liu and Liu, 2011). The historical trend follows the average energy efficiency trend (Arens et al., 2012; Michaelis and Jackson, 2000)
Sintering_natural_gas	0.1	MJ / kg steel	Benchmark value from a steel plant in China (Liu and Liu, 2011). The historical trend follows the average energy efficiency trend (Arens et al., 2012; Michaelis and Jackson, 2000)
Sintering_coke	1.36	MJ / kg steel	Benchmark value from a steel plant in China (Liu and Liu, 2011). The historical trend follows the average energy efficiency trend (Arens et al., 2012; Michaelis and Jackson, 2000)
Pellet_electricity	0.01	MJ / kg steel	Benchmark value from a steel plant in China (Zeng et al., 2012). The historical trend follows the average energy efficiency trend (Michaelis and Jackson, 2000)
Pellet_coke	0.36	MJ / kg steel	Benchmark value from a steel plant in China (Zeng et al., 2012). The historical trend follows the average energy efficiency trend (Michaelis and Jackson, 2000)
Pellet_NatGas	0.1	MJ / kg steel	Benchmark value from a steel plant in China (Zeng et al., 2012). The historical trend follows the average energy efficiency trend (Michaelis and Jackson, 2000)
Pellet_BF_gas	0.35	MJ / kg steel	Benchmark value from a steel plant in China (Zeng et al., 2012). The historical trend follows the average energy efficiency trend (Michaelis and Jackson, 2000)
BF_coke	11.91	MJ/kg steel out	Beer, J. De, Worrell, E., Blok, K., 1998. Future Technologies for Energy-Efficient Iron and Steel Making. Annu. Rev. Energy Environ. 23, 123–205. https://doi.org/10.1146/annurev.energy.23.1.123
DRI_midrex_eff	0.907	kg/kg	The resource efficiency for Midrex (Cheeley, 1999), HYL/Energiron (Tenova, 2014), and Coal-based Rotary Kiln (Dey et al., 2015) is 90.66%, 94.3%, and 91.7%, respectively. Those current level is applied for the historical trend.
DRI_energiron_eff	0.943396	kg/kg	The resource efficiency for Midrex (Cheeley, 1999), HYL/Energiron (Tenova, 2014), and Coal-based Rotary Kiln (Dey et al., 2015) is 90.66%, 94.3%, and 91.7%, respectively. Those current level is applied for the historical trend.
DRI_RotaryKiln_eff	0.917431	kg/kg	The resource efficiency for Midrex (Cheeley, 1999), HYL/Energiron (Tenova, 2014), and Coal-based Rotary Kiln (Dey et al., 2015) is 90.66%, 94.3%, and 91.7%, respectively. Those current level is applied for the historical trend.
frDRI_midrex	0.6	dimensionless	Midrex (2017). World Direct Reduction Statistics 2016; Charlotte, North Carolina, 2017.
frDRI_energiron	0.14	dimensionless	Midrex (2017). World Direct Reduction Statistics 2016; Charlotte, North Carolina, 2017.
frDRI_RotaryKiln	0.26	dimensionless	Midrex (2017). World Direct Reduction Statistics 2016; Charlotte, North Carolina, 2017.
OHF_electricity	0.06	MJ/kg steel	The benchmark value is from (Stepanov, 2012). The historical trend was investigated in (Michaelis and Jackson, 2000)
OHF_oil	3.04	MJ/kg steel	The benchmark value is from (Stepanov, 2012). The historical trend was investigated in (Michaelis and Jackson, 2000)
OHF_heat_steam	0.52	MJ/kg steel	The benchmark value is from (Stepanov, 2012). The historical trend was investigated in (Michaelis and Jackson, 2000)
OHF_coke_oven_gas	0.07	MJ/kg steel	The benchmark value is from (Stepanov, 2012). The historical trend was investigated in (Michaelis and Jackson, 2000)
IF_electricity	7.5	MJ/kg steel	Energy use is based on Thollander et al (2005) and its historical trend is assumed to follow OHF.
IF_oil	0.6	MJ/kg steel	Energy use is based on Thollander et al (2005) and its historical trend is assumed to follow OHF.
IF_heat_steam	0.76	MJ/kg steel	Energy use is based on Thollander et al (2005) and its historical trend is assumed to follow OHF.
IF_LPG	0.3	MJ/kg steel	Energy use is based on Thollander et al (2005) and its historical trend is assumed to follow OHF.
BOF_electricity	0.13	MJ/kg steel	The resource efficiency and energy use for BOF is obtained from (Michaelis and Jackson 2000)
BOF_oil	0.43	MJ/kg steel	The resource efficiency and energy use for BOF is obtained from (Michaelis and Jackson 2000)
BOF_heat_steam	0.08	MJ/kg steel	The resource efficiency and energy use for BOF is obtained from (Michaelis and Jackson 2000)
BOF_BF_gas	0.03	MJ/kg steel	The resource efficiency and energy use for BOF is obtained from (Michaelis and Jackson 2000)
IC_efficiency	1	dimensionless	The benchmark value and historical trend was investigated in (Michaelis and Jackson, 2000; Milford et al., 2013)
CC_efficiency	1	dimensionless	The benchmark value and historical trend was investigated in (Milford et al., 2013; Stubbles, 2001)
RbM_electricity	0.44	MJ / kg steel	Benchmark value from (Milford et al., 2013). The historical trend follows the average energy efficiency trend (Arens et al., 2012; Michaelis and Jackson, 2000)
RbM_NatGas	2.52	MJ / kg steel	Benchmark value from (Milford et al., 2013). The historical trend follows the average energy efficiency trend (Arens et al., 2012; Michaelis and Jackson, 2000)
RbM_CokeGas	0.04	MJ / kg steel	Benchmark value from (Milford et al., 2013). The historical trend follows the average energy efficiency trend (Arens et al., 2012; Michaelis and Jackson, 2000)
StM_electricity	0.47	MJ / kg steel	Benchmark value from (Milford et al., 2013). The historical trend follows the average energy efficiency trend (Arens et al., 2012; Michaelis and Jackson, 2000)
StM_NatGas	2.96	MJ / kg steel	Benchmark value from (Milford et al., 2013). The historical trend follows the average energy efficiency trend (Arens et al., 2012; Michaelis and Jackson, 2000)
StM_CokeGas	0.09	MJ / kg steel	Benchmark value from (Milford et al., 2013). The historical trend follows the average energy efficiency trend (Arens et al., 2012; Michaelis and Jackson, 2000)
PtM_electricity	0.47	MJ / kg steel	Benchmark value from (Milford et al., 2013). The historical trend follows the average energy efficiency trend (Arens et al., 2012; Michaelis and Jackson, 2000)
PtM_NatGas	2.96	MJ / kg steel	Benchmark value from (Milford et al., 2013). The historical trend follows the average energy efficiency trend (Arens et al., 2012; Michaelis and Jackson, 2000)
PtM_CokeGas	0.09	MJ / kg steel	Benchmark value from (Milford et al., 2013). The historical trend follows the average energy efficiency trend (Arens et al., 2012; Michaelis and Jackson, 2000)
SeM_electricity	0.4	MJ / kg steel	Benchmark value from (Milford et al., 2013). The historical trend follows the average energy efficiency trend (Arens et al., 2012; Michaelis and Jackson, 2000)
SeM_NatGas	2.08	MJ / kg steel	Benchmark value from (Milford et al., 2013). The historical trend follows the average energy efficiency trend (Arens et al., 2012; Michaelis and Jackson, 2000)
SeM_CokeGas	0.03	MJ / kg steel	Benchmark value from (Milford et al., 2013). The historical trend follows the average energy efficiency trend (Arens et al., 2012; Michaelis and Jackson, 2000)
CR_electricity	1.22	MJ / kg steel	Benchmark value from (Milford et al., 2013). The historical trend follows the average energy efficiency trend (Arens et al., 2012; Michaelis and Jackson, 2000)
CR_NatGas	1.84	MJ / kg steel	Benchmark value from (Milford et al., 2013). The historical trend follows the average energy efficiency trend (Arens et al., 2012; Michaelis and Jackson, 2000)
CR_Steam	0.99	MJ / kg steel	Benchmark value from (Milford et al., 2013). The historical trend follows the average energy efficiency trend (Arens et al., 2012; Michaelis and Jackson, 2000)
EAF_eff	0.904977	kg / kg	ecoinvent v3.1 default unit process RE, kg pure iron out / kg pure iron in
EAF_electricity	1.65	MJ/kg steel out	See Fig S1.3B Based on Beer, J. De; Worrell, E.; Blok, K. Future Technologies for Energy-Efficient Iron and Steel Making. Annu. Rev. Energy Environ. 1998, 23, 123–205.
EAF_anode	1.3	kg anode / kg steel	See Fig S1.3B Based on Beer, J. De; Worrell, E.; Blok, K. Future Technologies for Energy-Efficient Iron and Steel Making. Annu. Rev. Energy Environ. 1998, 23, 123–205.	Electrode consumption
EAF_naturalgas	0.51	MJ/kg steel out	See Fig S1.3B Based on Beer, J. De; Worrell, E.; Blok, K. Future Technologies for Energy-Efficient Iron and Steel Making. Annu. Rev. Energy Environ. 1998, 23, 123–205.
FEcontent_IronPellet	0.65	kg / kg	ecoinvent v3.1 default unit process RE, kg pure iron out / kg pure iron in
FEcontent_SinterIron	0.6	kg / kg	ecoinvent v3.1 default unit process RE, kg pure iron out / kg pure iron in
FEcontent_IronOreBeneficiated	0.65	kg / kg	ecoinvent v3.1 default unit process RE, kg pure iron out / kg pure iron in
BF_coal	4	MJ / kg iron	Beer, J. De, Worrell, E., Blok, K., 1998. Future Technologies for Energy-Efficient Iron and Steel Making. Annu. Rev. Energy Environ. 23, 123–205. https://doi.org/10.1146/annurev.energy.23.1.123
RE_Sintering	0.952381	kg / kg	ecoinvent v3.1 default unit process RE, kg pure iron out / kg pure iron in
RE_pelletizing	0.92132	kg / kg	ecoinvent v3.1 default unit process RE, kg pure iron out / kg pure iron in
RE_BF	0.901961	kg / kg	ecoinvent v3.1 default unit process RE, kg pure iron out / kg pure iron in
RE_BOF	0.963577	kg / kg	ecoinvent v3.1 default unit process RE, kg pure iron out / kg pure iron in
RE_BTC	0.789653	kg / kg	Based on Chongsteel case: Zhou, D.G., Wang, L.G., and Zhou, S.Z. (1966). "Measurement of Heat Loss and Calculation of Thermal Efficiency of a huge open hearth furnace in Chongsteel." Iron and Steel. 1966 (1) :27-30.(in Chinese)
RE_CC	0.926684	kg / kg	resource efficiency of continuous casting is obtained from (Stubbles, 2000)
RE_CR	0.921034	kg / kg	default ecoinvent v3.1 unit process RE, kg pure iron out / kg pure iron in Sheet rolling, steel {RER}| processing | Alloc Rec, U
RE_Crucible	0.789653	kg / kg	Based on Chongsteel case: Zhou, D.G., Wang, L.G., and Zhou, S.Z. (1966). "Measurement of Heat Loss and Calculation of Thermal Efficiency of a huge open hearth furnace in Chongsteel." Iron and Steel. 1966 (1) :27-30.(in Chinese)	This is to get the Simapro unit process output with 100% RE. The development in RE over time is accounted for in a second step outside SimaPro
RE_DRI_energiron	0.907	kg / kg	ecoinvent v3.1 default unit process RE, kg pure iron out / kg pure iron in
RE_DRI_midrex	0.917431	kg / kg	ecoinvent v3.1 default unit process RE, kg pure iron out / kg pure iron in
RE_DRI_RotaryKiln	0.983671	kg / kg	ecoinvent v3.1 default unit process RE, kg pure iron out / kg pure iron in
RE_EAF	0.983671	kg / kg	ecoinvent v3.1 default unit process RE, kg pure iron out / kg pure iron in
RE_IC	0.806215	kg / kg	resource efficiency of ingot casting follows the same trend as continous casting but with 13% less (OTA, 1993).	This is to get the Simapro unit process output with 100% RE. The development in RE over time is accounted for in a second step outside SimaPro
RE_IronFoundry	0.81	kg / kg	Iron Foundry (IF) is one process to produce various iron products. The resource efficiency of IF is 66% (Cullen et al., 2012). However, part of this loss was found to be in the range of 15%-40% (Bhattacharjee and Vasudevan, 1996). Hence, a linear growth is assumed for its resource efficiency to change from 66% in 1990 to 81% (66%+0.34*0.40) in 2015.	This is to get the Simapro unit process output with 100% RE. The development in RE over time is accounted for in a second step outside SimaPro
RE_mill	0.952381	kg / kg	ecoinvent v3.1 default unit process RE, kg pure iron out / kg pure iron in from Hot rolling, steel {RoW}| processing | Alloc Rec, U
RE_mining	0.85639	kg / kg	ecoinvent v3.1 default unit process RE, kg pure iron out / kg pure iron in
RE_OHF	0.789653	kg / kg	Based on Chongsteel case: Zhou, D.G., Wang, L.G., and Zhou, S.Z. (1966). "Measurement of Heat Loss and Calculation of Thermal Efficiency of a huge open hearth furnace in Chongsteel." Iron and Steel. 1966 (1) :27-30.(in Chinese)
RE_SI1_Puddling	0.789653	kg / kg	Based on Chongsteel case: Zhou, D.G., Wang, L.G., and Zhou, S.Z. (1966). "Measurement of Heat Loss and Calculation of Thermal Efficiency of a huge open hearth furnace in Chongsteel." Iron and Steel. 1966 (1) :27-30.(in Chinese)
coke_per_ce	0.97	kg coke / kg coal equivalent	https://www.euronuclear.org/info/encyclopedia/coalequivalent.htm								kg coke / kg coal equivalent	https://www.euronuclear.org/info/encyclopedia/coalequivalent.htm
natural_gas_per_ce	1.35	m3 NatGas / kg coal equivalent	https://www.euronuclear.org/info/encyclopedia/coalequivalent.htm
heating_value_coke	30.458	MJ/kg	Estimate
heating_value_coal	31.4	MJ/kg	https://www.euronuclear.org/info/encyclopedia/coalequivalent.htm
heating_value_NatGas	42.39	MJ/m3	Estimate

## Sheet: Mining
Mining
Ouput	Amount	Unit		Distribution	STD	MIN	MAX	Reference	Comment
Mining	1	kg
Input	Amount	Unit		Distribution	STD	MIN	MAX	Reference	Comment
Iron ore, beneficiated, 65% Fe {GLO}| market for | Alloc Rec, U_mr_Scope 3	1	kg
Iron ore, beneficiated, 65% Fe {GLO}| market for | Alloc Rec, U_mr
Ouput	Amount	Unit		Distribution	STD	MIN	MAX	Reference	Comment
Iron ore, beneficiated, 65% Fe {GLO}| market for | Alloc Rec, U_mr_Scope 3	1.16769	kg							ecoinvent v3.1 default
Input	Amount	Unit		Distribution	STD	MIN	MAX	Reference	Comment
Transport, freight, inland waterways, barge {GLO}| market for | Alloc Rec, U	0.1622	tkm							ecoinvent v3.1 default
Transport, freight, sea, transoceanic ship {GLO}| market for | Alloc Rec, U	5.6892	tkm							ecoinvent v3.1 default
Transport, freight, lorry, unspecified {GLO}| market for | Alloc Rec, U	0.0862	tkm							ecoinvent v3.1 default
Iron ore, beneficiated, 65% Fe {GLO}| iron ore beneficiation to 65% Fe | Alloc Rec, U_mr_Scope 1	1	kg							ecoinvent v3.1 default
Transport, freight train {Europe without Switzerland}| market for | Alloc Rec, U	0.0124751	tkm							ecoinvent v3.1 default
Transport, freight train {CN}| market for | Alloc Rec, U	0.0422194	tkm							ecoinvent v3.1 default
Transport, freight train {CH}| market for | Alloc Rec, U	0.000248655	tkm							ecoinvent v3.1 default
Transport, freight train {US}| market for | Alloc Rec, U	0.0593052	tkm							ecoinvent v3.1 default
Transport, freight train {RoW}| market for | Alloc Rec, U	0.0771516	tkm							ecoinvent v3.1 default
Iron ore, beneficiated, 65% Fe {GLO}| iron ore beneficiation to 65% Fe | Alloc Rec, U_mr
Ouput	Amount	Unit		Distribution	STD	MIN	MAX	Reference	Comment
Iron ore, beneficiated, 65% Fe {GLO}| iron ore beneficiation to 65% Fe | Alloc Rec, U_mr_Scope 1	1	kg							ecoinvent v3.1 default
Input	Amount	Unit		Distribution	STD	MIN	MAX	Reference	Comment
Water, unspecified natural origin, GLO	0.001519	m3							ecoinvent v3.1 default
Iron ore, crude ore, 46% Fe {GLO}| market for | Alloc Rec, U_mr_Scope 3	1.69935	kg							Based on information about historic mining efficiency (SI1), 0.4619 is default ore grade from ecoinvent v3.1
Electricity, global mix, medium voltage_mr_Scope 2	0.0222872	MJ							Based on information about energy use for mining over time (SI1),0.02582 MJ is default from ecoinvent v3.1
Diesel, burned in building machine {GLO}| market for | Alloc Rec, U	0.200584	MJ							Based on information about historic mining efficiency (SI1), 0.001348 kWh is default from ecoinvent v3.1
Output to nature
Water/m3	0.000144305	m3							ecoinvent v3.1 default
Zinc	1.1582e-06	kg							ecoinvent v3.1 default
Nickel	2.8956e-07	kg							ecoinvent v3.1 default
TOC, Total Organic Carbon	3.136e-06	kg							ecoinvent v3.1 default
Copper	2.8956e-07	kg							ecoinvent v3.1 default
Arsenic	5.7911e-08	kg							ecoinvent v3.1 default
Chromium VI	5.7911e-08	kg							ecoinvent v3.1 default
Lead	1.1582e-07	kg							ecoinvent v3.1 default
BOD5, Biological Oxygen Demand	8.6867e-05	kg							ecoinvent v3.1 default
DOC, Dissolved Organic Carbon	3.136e-06	kg							ecoinvent v3.1 default
Cyanide	5.7911e-07	kg							ecoinvent v3.1 default
Iron	2.0269e-06	kg							ecoinvent v3.1 default
Mercury	5.7911e-09	kg							ecoinvent v3.1 default
Cadmium	5.7911e-08	kg							ecoinvent v3.1 default
Oils, unspecified	5.7911e-06	kg							ecoinvent v3.1 default
Water, GLO	0.00137469	m3							ecoinvent v3.1 default
COD, Chemical Oxygen Demand	8.6867e-05	kg							ecoinvent v3.1 default
Iron ore, crude ore, 46% Fe {GLO}| market for | Alloc Rec, U
Ouput	Amount	Unit		Distribution	STD	MIN	MAX	Reference	Comment
Iron ore, crude ore, 46% Fe {GLO}| market for | Alloc Rec, U_mr_Scope 3	1	kg							ecoinvent v3.1 default
Input	Amount	Unit		Distribution	STD	MIN	MAX	Reference	Comment
Transport, freight, inland waterways, barge {GLO}| market for | Alloc Rec, U	0.01622	tkm							ecoinvent v3.1 default
Transport, freight, lorry, unspecified {GLO}| market for | Alloc Rec, U	0.00862	tkm							ecoinvent v3.1 default
iron mine operation, crude ore, 46% Fe GLO_mr	1	kg							ecoinvent v3.1 default
Transport, freight train {Europe without Switzerland}| market for | Alloc Rec, U	0.00124751	tkm							ecoinvent v3.1 default
Transport, freight train {CN}| market for | Alloc Rec, U	0.00422194	tkm							ecoinvent v3.1 default
Transport, freight train {CH}| market for | Alloc Rec, U	2.48655e-05	tkm							ecoinvent v3.1 default
Transport, freight train {US}| market for | Alloc Rec, U	0.00593052	tkm							ecoinvent v3.1 default
Transport, freight train {RoW}| market for | Alloc Rec, U	0.00771516	tkm							ecoinvent v3.1 default
iron mine operation, crude ore, 46% Fe GLO_mr
Ouput	Amount	Unit		Distribution	STD	MIN	MAX	Reference	Comment
iron mine operation, crude ore, 46% Fe GLO_mr	1	kg							ecoinvent v3.1 default
Input	Amount	Unit		Distribution	STD	MIN	MAX	Reference	Comment
Transformation, from unknown	2.1258e-06	m2							ecoinvent v3.1 default
Iron	0.4619	kg							ecoinvent v3.1 default
Occupation, mineral extraction site	0.00012	m2a							ecoinvent v3.1 default
Transformation, to mineral extraction site	2.1258e-06	m2							ecoinvent v3.1 default
Recultivation, iron mine {GLO}| market for | Alloc Rec, U	1.7006e-06	m2							ecoinvent v3.1 default
Mine infrastructure, iron {GLO}| market for | Alloc Rec, U	8.3333e-13	p							ecoinvent v3.1 default
Blasting {GLO}| market for | Alloc Rec, U	0.00027099	kg							ecoinvent v3.1 default
Output to nature
Particulates, > 10 um	0.0014415	kg							ecoinvent v3.1 default
Particulates, > 2.5 um, and < 10um	0.0012973	kg							ecoinvent v3.1 default
Particulates, < 2.5 um	0.00014415	kg							ecoinvent v3.1 default

## Sheet: Sintering
Sintering
Ouput	Amount	Unit		Distribution	STD	MIN	MAX	Reference	Comment
Sintering	1	kg
Input	Amount	Unit		Distribution	STD	MIN	MAX	Reference	Comment
Sinter, iron {GLO}| market for | Alloc Rec, U_mr_Scope 3	1	kg
Sinter, iron {GLO}| market for | Alloc Rec, U_mr
Ouput	Amount	Unit		Distribution	STD	MIN	MAX	Reference	Comment
Sinter, iron {GLO}| market for | Alloc Rec, U_mr_Scope 3	1	kg						Sinter, iron {GLO}| market for | Alloc Rec, U (Ecoinvent v3.1 default)
Input	Amount	Unit		Distribution	STD	MIN	MAX	Reference	Comment
Sinter, iron {GLO}| production | Alloc Rec, U_mr_Scope 1	1	kg						Sinter, iron {GLO}| market for | Alloc Rec, U (Ecoinvent v3.1 default)
Sinter, iron {GLO}| production | Alloc Rec, U_mr
Ouput	Amount	Unit		Distribution	STD	MIN	MAX	Reference	Comment
Sinter, iron {GLO}| production | Alloc Rec, U_mr_Scope 1	1.04738	kg						Based on information about historic sintering efficiency
Input	Amount	Unit		Distribution	STD	MIN	MAX	Reference	Comment
Water, unspecified natural origin, GLO	0.00100154	m3						Sinter, iron {GLO}| production | Alloc Rec, U (Ecoinvent v3.1 default)
Quicklime, in pieces, loose {GLO}| market for | Alloc Rec, U_mr_Scope 3	0.05	kg						Sinter, iron {GLO}| production | Alloc Rec, U (Ecoinvent v3.1 default)
Aluminium oxide factory {GLO}| market for | Alloc Rec, U	2.5e-11	pieces						Sinter, iron {GLO}| production | Alloc Rec, U (Ecoinvent v3.1 default)
Limestone, unprocessed {GLO}| market for | Alloc Rec, U	0.148	kg						Sinter, iron {GLO}| production | Alloc Rec, U (Ecoinvent v3.1 default)
Iron ore, beneficiated, 65% Fe {GLO}| market for | Alloc Rec, U_mr_Scope 3	0	kg						Sinter, iron {GLO}| production | Alloc Rec, U (Ecoinvent v3.1 default)	Set to zero to avoid double counting as input from this process is estimated separately
Sinter, iron {GLO}| Natural Gas use | Alloc Rec, U_mr_Scope 2	0.002477	m3						Sinter, iron {GLO}| production | Alloc Rec, U (Ecoinvent v3.1 default)
Coke {GLO}| market for | Alloc Rec, U_mr_Scope 2	1.428	MJ						Based on historic sintering inputs
Electricity, global mix, medium voltage_mr_Scope 2	0.084	MJ						Based on historic sintering inputs
Output to nature
PAH, polycyclic aromatic hydrocarbons	4.723e-07	kg						Sinter, iron {GLO}| production | Alloc Rec, U (Ecoinvent v3.1 default)
Carbon monoxide, fossil	0.025679	kg						Sinter, iron {GLO}| production | Alloc Rec, U (Ecoinvent v3.1 default)
Carbon dioxide, fossil	0.20405	kg						Sinter, iron {GLO}| production | Alloc Rec, U (Ecoinvent v3.1 default)
Polychlorinated biphenyls	6.4197e-09	kg						Sinter, iron {GLO}| production | Alloc Rec, U (Ecoinvent v3.1 default)
Hydrogen fluoride	2.2469e-06	kg						Sinter, iron {GLO}| production | Alloc Rec, U (Ecoinvent v3.1 default)
Hydrocarbons, aliphatic, alkanes, unspecified	0.00013756	kg						Sinter, iron {GLO}| production | Alloc Rec, U (Ecoinvent v3.1 default)
Sulfur dioxide	0.001261	kg						Sinter, iron {GLO}| production | Alloc Rec, U (Ecoinvent v3.1 default)
Manganese	1.9259e-07	kg						Sinter, iron {GLO}| production | Alloc Rec, U (Ecoinvent v3.1 default)
Titanium	1.6049e-08	kg						Sinter, iron {GLO}| production | Alloc Rec, U (Ecoinvent v3.1 default)
Hydrogen chloride	3.7601e-05	kg						Sinter, iron {GLO}| production | Alloc Rec, U (Ecoinvent v3.1 default)
Copper	7.6577e-08	kg						Sinter, iron {GLO}| production | Alloc Rec, U (Ecoinvent v3.1 default)
Zinc	8.263e-07	kg						Sinter, iron {GLO}| production | Alloc Rec, U (Ecoinvent v3.1 default)
Mercury	7.566e-08	kg						Sinter, iron {GLO}| production | Alloc Rec, U (Ecoinvent v3.1 default)
Cadmium	1.9259e-08	kg						Sinter, iron {GLO}| production | Alloc Rec, U (Ecoinvent v3.1 default)
Vanadium	1.1464e-08	kg						Sinter, iron {GLO}| production | Alloc Rec, U (Ecoinvent v3.1 default)
Nitrogen oxides	0.00052733	kg						Sinter, iron {GLO}| production | Alloc Rec, U (Ecoinvent v3.1 default)
Lead	3.2282e-06	kg						Sinter, iron {GLO}| production | Alloc Rec, U (Ecoinvent v3.1 default)
Nickel	1.9259e-08	kg						Sinter, iron {GLO}| production | Alloc Rec, U (Ecoinvent v3.1 default)
Chromium	2.522e-08	kg						Sinter, iron {GLO}| production | Alloc Rec, U (Ecoinvent v3.1 default)
Particulates, < 2.5 um	0.00020635	kg						Sinter, iron {GLO}| production | Alloc Rec, U (Ecoinvent v3.1 default)
Water/m3	0.00041731	m3						Sinter, iron {GLO}| production | Alloc Rec, U (Ecoinvent v3.1 default)
Dioxin, 2,3,7,8 Tetrachlorodibenzo-p-	7e-12	kg						Sinter, iron {GLO}| production | Alloc Rec, U (Ecoinvent v3.1 default)
Water, GLO	0.000584234	m3						Sinter, iron {GLO}| production | Alloc Rec, U (Ecoinvent v3.1 default)
Sinter, iron {GLO}| Natural Gas use | Alloc Rec, U_mr_Scope 3
Ouput	Amount	Unit		Distribution	STD	MIN	MAX	Reference	Comment
Sinter, iron {GLO}| Natural Gas use | Alloc Rec, U_mr_Scope 2	1	m3						Sinter, iron {GLO}| production | Alloc Rec, U (Ecoinvent v3.1 default)
Input	Amount	Unit		Distribution	STD	MIN	MAX	Reference	Comment
Natural gas, high pressure {SK}| market for | Alloc Rec, U	0.00186418	m3						Sinter, iron {GLO}| production | Alloc Rec, U (Ecoinvent v3.1 default)
Natural gas, high pressure {IE}| market for | Alloc Rec, U	0.000613528	m3						Sinter, iron {GLO}| production | Alloc Rec, U (Ecoinvent v3.1 default)
Natural gas, high pressure {AT}| market for | Alloc Rec, U	0.00139696	m3						Sinter, iron {GLO}| production | Alloc Rec, U (Ecoinvent v3.1 default)
Natural gas, high pressure {DE}| market for | Alloc Rec, U	0.0212486	m3						Sinter, iron {GLO}| production | Alloc Rec, U (Ecoinvent v3.1 default)
Natural gas, high pressure {SE}| market for | Alloc Rec, U	0.000259569	m3						Sinter, iron {GLO}| production | Alloc Rec, U (Ecoinvent v3.1 default)
Natural gas, high pressure {ES}| market for | Alloc Rec, U	0.00298269	m3						Sinter, iron {GLO}| production | Alloc Rec, U (Ecoinvent v3.1 default)
Natural gas, high pressure {FR}| market for | Alloc Rec, U	0.0100312	m3						Sinter, iron {GLO}| production | Alloc Rec, U (Ecoinvent v3.1 default)
Natural gas, high pressure {HU}| market for | Alloc Rec, U	0.0021733	m3						Sinter, iron {GLO}| production | Alloc Rec, U (Ecoinvent v3.1 default)
Natural gas, high pressure {FI}| market for | Alloc Rec, U	0.00101468	m3						Sinter, iron {GLO}| production | Alloc Rec, U (Ecoinvent v3.1 default)
Natural gas, high pressure {GR}| market for | Alloc Rec, U	0.00184058	m3						Sinter, iron {GLO}| production | Alloc Rec, U (Ecoinvent v3.1 default)
Natural gas, high pressure {IT}| market for | Alloc Rec, U	0.0130493	m3						Sinter, iron {GLO}| production | Alloc Rec, U (Ecoinvent v3.1 default)
Natural gas, high pressure {BE}| market for | Alloc Rec, U	0.00273492	m3						Sinter, iron {GLO}| production | Alloc Rec, U (Ecoinvent v3.1 default)
Natural gas, high pressure {JP}| market for | Alloc Rec, U	0.0190826	m3						Sinter, iron {GLO}| production | Alloc Rec, U (Ecoinvent v3.1 default)
Natural gas, high pressure {CH}| market for | Alloc Rec, U	0.000685027	m3						Sinter, iron {GLO}| production | Alloc Rec, U (Ecoinvent v3.1 default)
Natural gas, high pressure {CZ}| market for | Alloc Rec, U	0.00201048	m3						Sinter, iron {GLO}| production | Alloc Rec, U (Ecoinvent v3.1 default)
Natural gas, high pressure {NL}| market for | Alloc Rec, U	0.00662138	m3						Sinter, iron {GLO}| production | Alloc Rec, U (Ecoinvent v3.1 default)
Natural gas, high pressure {GB}| market for | Alloc Rec, U	0.013946	m3						Sinter, iron {GLO}| production | Alloc Rec, U (Ecoinvent v3.1 default)
Natural gas, high pressure {DK}| market for | Alloc Rec, U	0.00115626	m3						Sinter, iron {GLO}| production | Alloc Rec, U (Ecoinvent v3.1 default)
Natural gas, high pressure {US}| market for | Alloc Rec, U	0.142377	m3						Sinter, iron {GLO}| production | Alloc Rec, U (Ecoinvent v3.1 default)
Natural gas, high pressure {CA-QC}| market for | Alloc Rec, U	0.00131807	m3						Sinter, iron {GLO}| production | Alloc Rec, U (Ecoinvent v3.1 default)
Natural gas, high pressure {RoW}| market for | Alloc Rec, U	0.719399	m3						Sinter, iron {GLO}| production | Alloc Rec, U (Ecoinvent v3.1 default)
Natural gas, high pressure {CA-AB}| market for | Alloc Rec, U	0.0341947	m3						Sinter, iron {GLO}| production | Alloc Rec, U (Ecoinvent v3.1 default)

## Sheet: Pelleting
Pelletizing
Ouput	Amount	Unit		Distribution	STD	MIN	MAX	Reference	Comment
Pelletizing	1	kg
Input	Amount	Unit		Distribution	STD	MIN	MAX	Reference	Comment
Iron pellet {GLO}| market for | Alloc Rec, U_mr_Scope 3	1	kg
Iron pellet {GLO}| market for | Alloc Rec, U_mr_Scope 3
Ouput	Amount	Unit		Distribution	STD	MIN	MAX	Reference	Comment
Iron pellet {GLO}| market for | Alloc Rec, U_mr_Scope 3	1	kg						Iron pellet {GLO}| market for | Alloc Rec, U (Ecoinvent v3.1 default)
Input	Amount	Unit		Distribution	STD	MIN	MAX	Reference	Comment
Iron pellet {RoW}| production | Alloc Rec, U_modified_mr_Scope 1	1	kg						Iron pellet {GLO}| market for | Alloc Rec, U (Ecoinvent v3.1 default)
Iron pellet {RoW}| production | Alloc Rec, U_modified_mr_Scope 1
Ouput	Amount	Unit		Distribution	STD	MIN	MAX	Reference	Comment
Iron pellet {RoW}| production | Alloc Rec, U_modified_mr_Scope 1	1.0854	kg						Based on information about historic sintering efficiency
Input	Amount	Unit		Distribution	STD	MIN	MAX	Reference	Comment
Water, unspecified natural origin, RoW	9.30343e-05	m3						Iron pellet {RoW}| production | Alloc Rec, U (Ecoinvent v3.1 default)
Transport, freight train {RoW}| diesel | Alloc Rec, U	7.71003e-08	tkm						Iron pellet {RoW}| production | Alloc Rec, U (Ecoinvent v3.1 default)
Dolomite {GLO}| market for | Alloc Rec, U	2.1447e-08	kg						Iron pellet {RoW}| production | Alloc Rec, U (Ecoinvent v3.1 default)
Lime {GLO}| market for | Alloc Rec, U	9.95735e-09	kg						Iron pellet {RoW}| production | Alloc Rec, U (Ecoinvent v3.1 default)
Sodium hydroxide, without water, in 50% solution state {GLO}| market for | Alloc Rec, U	5.75054e-11	kg						Iron pellet {RoW}| production | Alloc Rec, U (Ecoinvent v3.1 default)
Activated bentonite {GLO}| market for | Alloc Rec, U	0.0413486	kg						Iron pellet {RoW}| production | Alloc Rec, U (Ecoinvent v3.1 default)
Chromium {GLO}| market for | Alloc Rec, U	1.04245e-10	kg						Iron pellet {RoW}| production | Alloc Rec, U (Ecoinvent v3.1 default)
Iron ore, beneficiated, 65% Fe {GLO}| market for | Alloc Rec, U_mr_Scope 3	0	kg						Iron pellet {RoW}| production | Alloc Rec, U (Ecoinvent v3.1 default)	Set to zero to avoid double counting as input from this process is estimated separately
Aluminium oxide factory {GLO}| market for | Alloc Rec, U	2.5e-11	pieces						Iron pellet {RoW}| production | Alloc Rec, U (Ecoinvent v3.1 default)
Steel, unalloyed {GLO}| market for | Alloc Rec, U	5.90719e-10	kg						Iron pellet {RoW}| production | Alloc Rec, U (Ecoinvent v3.1 default)
Bentonite {GLO}| market for | Alloc Rec, U	2.53035e-09	kg						Iron pellet {RoW}| production | Alloc Rec, U (Ecoinvent v3.1 default)
Tap water {CH}| market for | Alloc Rec, U	3.14757e-10	kg						Iron pellet {RoW}| production | Alloc Rec, U (Ecoinvent v3.1 default)
Tap water {Europe without Switzerland}| market for | Alloc Rec, U	1.50502e-07	kg						Iron pellet {RoW}| production | Alloc Rec, U (Ecoinvent v3.1 default)
Tap water {RoW}| market for | Alloc Rec, U	2.25603e-07	kg						Iron pellet {RoW}| production | Alloc Rec, U (Ecoinvent v3.1 default)
Electricity, global mix, medium voltage_mr_Scope 2	0.010854	MJ						Based on information about historic pelletizing efficiency
Coke {GLO}| market for | Alloc Rec, U_mr_Scope 2	0.390744	MJ						Based on information about historic pelletizing efficiency
Blast furnace gas {GLO}| market for | Alloc Rec, U	0.10854	MJ						Based on information about historic pelletizing efficiency
Steel, low-alloyed {RER}| steel production, electric, low-alloyed | Alloc Rec, U_virgin steel_mr__natural gas_Scope 3	0.37989	MJ						Based on information about historic pelletizing efficiency
Emissions to air
Chromium	2.79103e-09	kg						Iron pellet {RoW}| production | Alloc Rec, U (Ecoinvent v3.1 default)
Lead	6.8742e-08	kg						Iron pellet {RoW}| production | Alloc Rec, U (Ecoinvent v3.1 default)
Mercury	1.72602e-15	kg						Iron pellet {RoW}| production | Alloc Rec, U (Ecoinvent v3.1 default)
Cadmium	2.1708e-10	kg						Iron pellet {RoW}| production | Alloc Rec, U (Ecoinvent v3.1 default)
Hydrocarbons, aliphatic, alkanes, unspecified	2.32586e-05	kg						Iron pellet {RoW}| production | Alloc Rec, U (Ecoinvent v3.1 default)
Hydrogen chloride	2.58428e-05	kg						Iron pellet {RoW}| production | Alloc Rec, U (Ecoinvent v3.1 default)
PAH, polycyclic aromatic hydrocarbons	1.96406e-10	kg						Iron pellet {RoW}| production | Alloc Rec, U (Ecoinvent v3.1 default)
Copper	4.75508e-09	kg						Iron pellet {RoW}| production | Alloc Rec, U (Ecoinvent v3.1 default)
Water/m3	1.40116e-08	m3						Iron pellet {RoW}| production | Alloc Rec, U (Ecoinvent v3.1 default)
Manganese	2.37754e-08	kg						Iron pellet {RoW}| production | Alloc Rec, U (Ecoinvent v3.1 default)
Hydrogen fluoride	2.05709e-05	kg						Iron pellet {RoW}| production | Alloc Rec, U (Ecoinvent v3.1 default)
Carbon dioxide, fossil	0.024499	kg						Iron pellet {RoW}| production | Alloc Rec, U (Ecoinvent v3.1 default)
Mercury	2.58428e-10	kg						Iron pellet {RoW}| production | Alloc Rec, U (Ecoinvent v3.1 default)
Vanadium	8.83825e-08	kg						Iron pellet {RoW}| production | Alloc Rec, U (Ecoinvent v3.1 default)
Particulates, < 2.5 um	7.75285e-05	kg						Iron pellet {RoW}| production | Alloc Rec, U (Ecoinvent v3.1 default)
Carbon dioxide, fossil	1.32442e-08	kg						Iron pellet {RoW}| production | Alloc Rec, U (Ecoinvent v3.1 default)
Carbon monoxide, fossil	0.00021708	kg						Iron pellet {RoW}| production | Alloc Rec, U (Ecoinvent v3.1 default)
Carbon monoxide, fossil	3.64913e-13	kg						Iron pellet {RoW}| production | Alloc Rec, U (Ecoinvent v3.1 default)
Dinitrogen monoxide	2.6158e-14	kg						Iron pellet {RoW}| production | Alloc Rec, U (Ecoinvent v3.1 default)
Dioxin, 2,3,7,8 Tetrachlorodibenzo-p-	5.89217e-15	kg						Iron pellet {RoW}| production | Alloc Rec, U (Ecoinvent v3.1 default)
Nitrogen oxides	3.43039e-12	kg						Iron pellet {RoW}| production | Alloc Rec, U (Ecoinvent v3.1 default)
Particulates, < 2.5 um	5.91858e-12	kg						Iron pellet {RoW}| production | Alloc Rec, U (Ecoinvent v3.1 default)
Zinc	5.80947e-08	kg						Iron pellet {RoW}| production | Alloc Rec, U (Ecoinvent v3.1 default)
Sulfur dioxide	1.64114e-11	kg						Iron pellet {RoW}| production | Alloc Rec, U (Ecoinvent v3.1 default)
Sulfur dioxide	0.000138518	kg						Iron pellet {RoW}| production | Alloc Rec, U (Ecoinvent v3.1 default)
Particulates, > 10 um	1.02308e-11	kg						Iron pellet {RoW}| production | Alloc Rec, U (Ecoinvent v3.1 default)
Nickel	1.55057e-08	kg						Iron pellet {RoW}| production | Alloc Rec, U (Ecoinvent v3.1 default)
Particulates, > 2.5 um, and < 10um	7.0123e-12	kg						Iron pellet {RoW}| production | Alloc Rec, U (Ecoinvent v3.1 default)
Methane, fossil	1.06523e-15	kg						Iron pellet {RoW}| production | Alloc Rec, U (Ecoinvent v3.1 default)
Hydrogen fluoride	8.08892e-12	kg						Iron pellet {RoW}| production | Alloc Rec, U (Ecoinvent v3.1 default)
Nitrogen oxides	0.00032562	kg						Iron pellet {RoW}| production | Alloc Rec, U (Ecoinvent v3.1 default)
Hydrogen chloride	3.45773e-12	kg						Iron pellet {RoW}| production | Alloc Rec, U (Ecoinvent v3.1 default)
Emissions to water
Iron	2.05983e-13	kg						Iron pellet {RoW}| production | Alloc Rec, U (Ecoinvent v3.1 default)
Manganese	3.24981e-14	kg						Iron pellet {RoW}| production | Alloc Rec, U (Ecoinvent v3.1 default)
Nitrate	1.99318e-13	kg						Iron pellet {RoW}| production | Alloc Rec, U (Ecoinvent v3.1 default)
Phosphorus	1.29992e-14	kg						Iron pellet {RoW}| production | Alloc Rec, U (Ecoinvent v3.1 default)
Suspended solids, unspecified	6.93824e-13	kg						Iron pellet {RoW}| production | Alloc Rec, U (Ecoinvent v3.1 default)
Water, RoW	7.93991e-08	m3						Iron pellet {RoW}| production | Alloc Rec, U (Ecoinvent v3.1 default)
Outputs to technosphere: waste and emissions to treatment
Scrap steel {GLO}| market for | Alloc Rec, U	5.69414e-11	kg						Iron pellet {RoW}| production | Alloc Rec, U (Ecoinvent v3.1 default)
Waste mineral oil {GLO}| market for | Alloc Rec, U	1.51297e-12	kg						Iron pellet {RoW}| production | Alloc Rec, U (Ecoinvent v3.1 default)
Spent solvent mixture {GLO}| market for | Alloc Rec, U	2.14072e-12	kg						Iron pellet {RoW}| production | Alloc Rec, U (Ecoinvent v3.1 default)

## Sheet: Blast furnace
Blast furnace
Ouput	Amount	Unit		Distribution	STD	MIN	MAX	Reference	Comment
BF	1	kg
Input	Amount	Unit		Distribution	STD	MIN	MAX	Reference	Comment
Pig iron {GLO}| market for | Alloc Rec, U_mr	1	kg
Pig iron {GLO}| market for | Alloc Rec, U_mr
Ouput	Amount	Unit		Distribution	STD	MIN	MAX	Reference	Comment
Pig iron {GLO}| market for | Alloc Rec, U_mr	1	kg						Pig iron {GLO}| market for | Alloc Rec (Ecoinvent v3.1 default)
Input	Amount	Unit		Distribution	STD	MIN	MAX	Reference	Comment
Transport, freight, inland waterways, barge {GLO}| market for | Alloc Rec, U	0.0201	tkm						Pig iron {GLO}| market for | Alloc Rec (Ecoinvent v3.1 default)
Transport, freight, lorry, unspecified {GLO}| market for | Alloc Rec, U	0.2065	tkm						Pig iron {GLO}| market for | Alloc Rec (Ecoinvent v3.1 default)
Transport, freight, sea, transoceanic ship {GLO}| market for | Alloc Rec, U	0.4409	tkm						Pig iron {GLO}| market for | Alloc Rec (Ecoinvent v3.1 default)
Pig iron {GLO}| production | Alloc Rec, U_mr	1	kg						Pig iron {GLO}| market for | Alloc Rec (Ecoinvent v3.1 default)
Transport, freight train {Europe without Switzerland}| market for | Alloc Rec, U	0.0124034	tkm						Pig iron {GLO}| market for | Alloc Rec (Ecoinvent v3.1 default)
Transport, freight train {CN}| market for | Alloc Rec, U	0.0419768	tkm						Pig iron {GLO}| market for | Alloc Rec (Ecoinvent v3.1 default)
Transport, freight train {CH}| market for | Alloc Rec, U	0.000247226	tkm						Pig iron {GLO}| market for | Alloc Rec (Ecoinvent v3.1 default)
Transport, freight train {US}| market for | Alloc Rec, U	0.0589644	tkm						Pig iron {GLO}| market for | Alloc Rec (Ecoinvent v3.1 default)
Transport, freight train {RoW}| market for | Alloc Rec, U	0.0767082	tkm						Pig iron {GLO}| market for | Alloc Rec (Ecoinvent v3.1 default)
Pig iron {GLO}| production | Alloc Rec, U_mr
Ouput	Amount	Unit		Distribution	STD	MIN	MAX	Reference	Comment
Pig iron {GLO}| production | Alloc Rec, U_mr	1.09484	kg						Based on information about historical blast furnace efficiency
Input	Amount	Unit		Distribution	STD	MIN	MAX	Reference	Comment
Water, cooling, unspecified natural origin, GLO	0.00105698	m3						Pig iron {GLO}| production | Alloc Rec, U (Ecoinvent v3.1 default)
Water, unspecified natural origin, GLO	0.000403572	m3						Pig iron {GLO}| production | Alloc Rec, U (Ecoinvent v3.1 default)
Blast furnace {GLO}| market for | Alloc Rec, U	1.3333e-11	pieces						Pig iron {GLO}| production | Alloc Rec, U (Ecoinvent v3.1 default)
Iron pellet {GLO}| market for | Alloc Rec, U_mr_Scope 3	0	kg						Pig iron {GLO}| production | Alloc Rec, U (Ecoinvent v3.1 default)	Set to zero to avoid double counting as input from this process is estimated separately
Refractory, fireclay, packed {GLO}| market for | Alloc Rec, U	0.002	kg						Pig iron {GLO}| production | Alloc Rec, U (Ecoinvent v3.1 default)
Blast furnace gas {GLO}| blast furnace gas, Recycled Content cut-off | Alloc Rec, U	-2.1	MJ						Pig iron {GLO}| production | Alloc Rec, U (Ecoinvent v3.1 default)
Limestone, unprocessed {GLO}| market for | Alloc Rec, U	0.01	kg						Pig iron {GLO}| production | Alloc Rec, U (Ecoinvent v3.1 default)
Sinter, iron {GLO}| market for | Alloc Rec, U_mr	0	kg						Pig iron {GLO}| production | Alloc Rec, U (Ecoinvent v3.1 default)	Set to zero to avoid double counting as input from this process is estimated separately
Iron ore, beneficiated, 65% Fe {GLO}| market for | Alloc Rec, U_mr_Scope 3	0.15	kg						Pig iron {GLO}| production | Alloc Rec, U (Ecoinvent v3.1 default)
Pig iron {GLO}| production | Alloc Rec, U_mr_Scope 3_coal	4.43478	MJ						Pig iron {GLO}| production | Alloc Rec, U (Ecoinvent v3.1 default)
Natural gas, high pressure {SK}| market for | Alloc Rec, U	5.73594e-06	m3						Pig iron {GLO}| production | Alloc Rec, U (Ecoinvent v3.1 default)
Natural gas, high pressure {IE}| market for | Alloc Rec, U	1.88778e-06	m3						Pig iron {GLO}| production | Alloc Rec, U (Ecoinvent v3.1 default)
Natural gas, high pressure {AT}| market for | Alloc Rec, U	4.29832e-06	m3						Pig iron {GLO}| production | Alloc Rec, U (Ecoinvent v3.1 default)
Natural gas, high pressure {DE}| market for | Alloc Rec, U	6.53803e-05	m3						Pig iron {GLO}| production | Alloc Rec, U (Ecoinvent v3.1 default)
Natural gas, high pressure {SE}| market for | Alloc Rec, U	7.98675e-07	m3						Pig iron {GLO}| production | Alloc Rec, U (Ecoinvent v3.1 default)
Natural gas, high pressure {ES}| market for | Alloc Rec, U	9.1775e-06	m3						Pig iron {GLO}| production | Alloc Rec, U (Ecoinvent v3.1 default)
Natural gas, high pressure {FR}| market for | Alloc Rec, U	3.08652e-05	m3						Pig iron {GLO}| production | Alloc Rec, U (Ecoinvent v3.1 default)
Natural gas, high pressure {HU}| market for | Alloc Rec, U	6.68709e-06	m3						Pig iron {GLO}| production | Alloc Rec, U (Ecoinvent v3.1 default)
Natural gas, high pressure {FI}| market for | Alloc Rec, U	3.12209e-06	m3						Pig iron {GLO}| production | Alloc Rec, U (Ecoinvent v3.1 default)
Natural gas, high pressure {GR}| market for | Alloc Rec, U	5.66333e-06	m3						Pig iron {GLO}| production | Alloc Rec, U (Ecoinvent v3.1 default)
Natural gas, high pressure {IT}| market for | Alloc Rec, U	4.01516e-05	m3						Pig iron {GLO}| production | Alloc Rec, U (Ecoinvent v3.1 default)
Natural gas, high pressure {BE}| market for | Alloc Rec, U	8.41513e-06	m3						Pig iron {GLO}| production | Alloc Rec, U (Ecoinvent v3.1 default)
Natural gas, high pressure {JP}| market for | Alloc Rec, U	5.87157e-05	m3						Pig iron {GLO}| production | Alloc Rec, U (Ecoinvent v3.1 default)
Natural gas, high pressure {CH}| market for | Alloc Rec, U	2.10778e-06	m3						Pig iron {GLO}| production | Alloc Rec, U (Ecoinvent v3.1 default)
Natural gas, high pressure {CZ}| market for | Alloc Rec, U	6.1861e-06	m3						Pig iron {GLO}| production | Alloc Rec, U (Ecoinvent v3.1 default)
Natural gas, high pressure {NL}| market for | Alloc Rec, U	2.03735e-05	m3						Pig iron {GLO}| production | Alloc Rec, U (Ecoinvent v3.1 default)
Natural gas, high pressure {GB}| market for | Alloc Rec, U	4.29106e-05	m3						Pig iron {GLO}| production | Alloc Rec, U (Ecoinvent v3.1 default)
Natural gas, high pressure {DK}| market for | Alloc Rec, U	3.55773e-06	m3						Pig iron {GLO}| production | Alloc Rec, U (Ecoinvent v3.1 default)
Natural gas, high pressure {US}| market for | Alloc Rec, U	0.000438082	m3						Pig iron {GLO}| production | Alloc Rec, U (Ecoinvent v3.1 default)
Natural gas, high pressure {CA-QC}| market for | Alloc Rec, U	4.0556e-06	m3						Pig iron {GLO}| production | Alloc Rec, U (Ecoinvent v3.1 default)
Natural gas, high pressure {RoW}| market for | Alloc Rec, U	0.00221354	m3						Pig iron {GLO}| production | Alloc Rec, U (Ecoinvent v3.1 default)
Natural gas, high pressure {CA-AB}| market for | Alloc Rec, U	0.000105215	m3						Pig iron {GLO}| production | Alloc Rec, U (Ecoinvent v3.1 default)
Coke {GLO}| market for | Alloc Rec, U_mr_Scope 2	13.2046	MJ						Based on information about historic blast furnace efficiency
Emissions to air
Sulfur dioxide	0.00013298	kg						Pig iron {GLO}| production | Alloc Rec, U (Ecoinvent v3.1 default)
Manganese	7.4468e-08	kg						Pig iron {GLO}| production | Alloc Rec, U (Ecoinvent v3.1 default)
Carbon monoxide, fossil	0.0013404	kg						Pig iron {GLO}| production | Alloc Rec, U (Ecoinvent v3.1 default)
Particulates, < 2.5 um	2.8723e-05	kg						Pig iron {GLO}| production | Alloc Rec, U (Ecoinvent v3.1 default)
Particulates, > 10 um	1.5957e-06	kg						Pig iron {GLO}| production | Alloc Rec, U (Ecoinvent v3.1 default)
Carbon dioxide, fossil	0.84908	kg						Pig iron {GLO}| production | Alloc Rec, U (Ecoinvent v3.1 default)
Nitrogen oxides	7.9787e-05	kg						Pig iron {GLO}| production | Alloc Rec, U (Ecoinvent v3.1 default)
Lead	6.9149e-08	kg						Pig iron {GLO}| production | Alloc Rec, U (Ecoinvent v3.1 default)
Particulates, > 2.5 um, and < 10um	1.5957e-06	kg						Pig iron {GLO}| production | Alloc Rec, U (Ecoinvent v3.1 default)
Hydrogen sulfide	1.0745e-05	kg						Pig iron {GLO}| production | Alloc Rec, U (Ecoinvent v3.1 default)
Water/m3	0.000490292	m3						Pig iron {GLO}| production | Alloc Rec, U (Ecoinvent v3.1 default)
Dioxin, 2,3,7,8 Tetrachlorodibenzo-p-	2.6596e-15	kg						Pig iron {GLO}| production | Alloc Rec, U (Ecoinvent v3.1 default)
Nickel	1.5957e-08	kg						Pig iron {GLO}| production | Alloc Rec, U (Ecoinvent v3.1 default)
Emissions to water
Water, GLO	0.000970255	m3						Pig iron {GLO}| production | Alloc Rec, U (Ecoinvent v3.1 default)
Outputs to technosphere: waste and emissions to treatment
Wastewater from pig iron production {GLO}| market for | Alloc Rec, U	0.000121643	m3						Pig iron {GLO}| production | Alloc Rec, U (Ecoinvent v3.1 default)
Sludge, pig iron production {GLO}| market for | Alloc Rec, U	0.0042553	kg						Pig iron {GLO}| production | Alloc Rec, U (Ecoinvent v3.1 default)
Blast furnace slag {GLO}| market for | Alloc Rec, U	0.261	kg						Pig iron {GLO}| production | Alloc Rec, U (Ecoinvent v3.1 default)
Inert waste, for final disposal {GLO}| market for | Alloc Rec, U	0.020745	kg						Pig iron {GLO}| production | Alloc Rec, U (Ecoinvent v3.1 default)
Pig iron {GLO}| production | Alloc Rec, U_mr
Ouput	Amount	Unit		Distribution	STD	MIN	MAX	Reference	Comment
Pig iron {GLO}| production | Alloc Rec, U_mr_Scope 3_coal	4.71	MJ						Based on information about historic blast furnace efficiency
Input	Amount	Unit		Distribution	STD	MIN	MAX	Reference	Comment
Hard coal {RLA}| market for | Alloc Rec, U	0.00169376	kg						Pig iron {GLO}| production | Alloc Rec, U (Ecoinvent v3.1 default)
Hard coal {RNA}| market for | Alloc Rec, U	0.0244055	kg						Pig iron {GLO}| production | Alloc Rec, U (Ecoinvent v3.1 default)
Hard coal {PL}| market for | Alloc Rec, U	0.00753208	kg						Pig iron {GLO}| production | Alloc Rec, U (Ecoinvent v3.1 default)
Hard coal {CN}| market for | Alloc Rec, U	0.0571257	kg						Pig iron {GLO}| production | Alloc Rec, U (Ecoinvent v3.1 default)
Hard coal {ZA}| market for | Alloc Rec, U	0.00615911	kg						Pig iron {GLO}| production | Alloc Rec, U (Ecoinvent v3.1 default)
Hard coal {AU}| market for | Alloc Rec, U	0.00772455	kg						Pig iron {GLO}| production | Alloc Rec, U (Ecoinvent v3.1 default)
Hard coal {ID}| market for | Alloc Rec, U	0.00683125	kg						Pig iron {GLO}| production | Alloc Rec, U (Ecoinvent v3.1 default)
Hard coal {RU}| market for | Alloc Rec, U	0.00569718	kg						Pig iron {GLO}| production | Alloc Rec, U (Ecoinvent v3.1 default)
Hard coal {RoW}| market for | Alloc Rec, U	0.0314297	kg						Pig iron {GLO}| production | Alloc Rec, U (Ecoinvent v3.1 default)
Hard coal {WEU}| market for | Alloc Rec, U	0.0014012	kg						Pig iron {GLO}| production | Alloc Rec, U (Ecoinvent v3.1 default)

## Sheet: Direct Reduction
DRI
Ouput	Amount	Unit		Distribution	STD	MIN	MAX	Reference	Comment
DRI	1	kg
Input	Amount	Unit		Distribution	STD	MIN	MAX	Reference	Comment
Direct reduced iron (DRI)| | market for | Alloc Rec, U_mr	1	kg
Direct reduced iron (DRI)| | market for | Alloc Rec, U_mr
Ouput	Amount	Unit		Distribution	STD	MIN	MAX	Reference	Comment
Direct reduced iron (DRI)| | market for | Alloc Rec, U_mr	1	kg						Ecoinvent v3.1 default. Assumed same as "pig iron production GLO"
Input	Amount	Unit		Distribution	STD	MIN	MAX	Reference	Comment
Transport, freight, inland waterways, barge {GLO}| market for | Alloc Rec, U	0.0201	tkm						Ecoinvent v3.1 default. Assumed same as "pig iron production GLO"
Transport, freight, lorry, unspecified {GLO}| market for | Alloc Rec, U	0.2065	tkm						Ecoinvent v3.1 default. Assumed same as "pig iron production GLO"
Transport, freight, sea, transoceanic ship {GLO}| market for | Alloc Rec, U	0.4409	tkm						Ecoinvent v3.1 default. Assumed same as "pig iron production GLO"
Direct reduced iron (DRI)| MIDREX, coal based inventory partly based on ITmk3 production | Alloc Rec, U_mr	0.6	kg						Based on information about historic direct reduced iron efficiency
Direct reduced iron (DRI)| Energiron, NatGas based inventory partly based on ITmk3 production | Alloc Rec, U_mr	0.14	kg						Based on information about historic direct reduced iron efficiency
Direct reduced iron (DRI)| Rotary Kiln, coal based inventory partly based on ITmk3 production | Alloc Rec, U_mr	0.26	kg						Based on information about historic direct reduced iron efficiency
Transport, freight train {Europe without Switzerland}| market for | Alloc Rec, U	0.0124034	tkm						Ecoinvent v3.1 default. Assumed same as "pig iron production GLO"
Transport, freight train {CN}| market for | Alloc Rec, U	0.0419768	tkm						Ecoinvent v3.1 default. Assumed same as "pig iron production GLO"
Transport, freight train {CH}| market for | Alloc Rec, U	0.000247226	tkm						Ecoinvent v3.1 default. Assumed same as "pig iron production GLO"
Transport, freight train {US}| market for | Alloc Rec, U	0.0589644	tkm						Ecoinvent v3.1 default. Assumed same as "pig iron production GLO"
Transport, freight train {RoW}| market for | Alloc Rec, U	0.0767082	tkm						Ecoinvent v3.1 default. Assumed same as "pig iron production GLO"
Direct reduced iron (DRI)| MIDREX, coal based inventory partly based on ITmk3 production | Alloc Rec, U_mr
Ouput	Amount	Unit		Distribution	STD	MIN	MAX	Reference	Comment
Direct reduced iron (DRI)| MIDREX, coal based inventory partly based on ITmk3 production | Alloc Rec, U_mr	1.09	kg
Input	Amount	Unit		Distribution	STD	MIN	MAX	Reference	Comment
Blast furnace {GLO}| market for | Alloc Rec, U	1.3333e-11	pieces						Ecoinvent v3.1 default. Assumed same as "pig iron production GLO"
Limestone, unprocessed {GLO}| market for | Alloc Rec, U	0.007	kg						Based on information about historic direct reduced iron efficiency
Sinter, iron {GLO}| market for | Alloc Rec, U_mr_Scope 3	0	kg						Ecoinvent v3.1 default. Assumed same as "pig iron production GLO"	Set to zero to avoid double counting as input from this process is estimated separately
Hard coal {CN}| market for | Alloc Rec, U	0.579713	kg						Based on information about historic direct reduced iron efficiency
Electricity, global mix, high voltage_mr	1.36163	MJ						MIDREX, coal based inventory partly based on ITmk3 production
Electricity, global mix, high voltage_mr	-0.2725	kWh						MIDREX, coal based inventory partly based on ITmk3 production
Emissions to air
Sulfur dioxide	0.00013298	kg						Ecoinvent v3.1 default. Assumed same as "pig iron production GLO"
Manganese	7.4468e-08	kg						Ecoinvent v3.1 default. Assumed same as "pig iron production GLO"
Carbon monoxide, fossil	0.0013404	kg						Ecoinvent v3.1 default. Assumed same as "pig iron production GLO"
Particulates, < 2.5 um	2.8723e-05	kg						Ecoinvent v3.1 default. Assumed same as "pig iron production GLO"
Particulates, > 10 um	1.5957e-06	kg						Ecoinvent v3.1 default. Assumed same as "pig iron production GLO"
Carbon dioxide, fossil	0.84908	kg						Ecoinvent v3.1 default. Assumed same as "pig iron production GLO"
Nitrogen oxides	7.9787e-05	kg						Ecoinvent v3.1 default. Assumed same as "pig iron production GLO"
Lead	6.9149e-08	kg						Ecoinvent v3.1 default. Assumed same as "pig iron production GLO"
Particulates, > 2.5 um, and < 10um	1.5957e-06	kg						Ecoinvent v3.1 default. Assumed same as "pig iron production GLO"
Hydrogen sulfide	1.0745e-05	kg						Ecoinvent v3.1 default. Assumed same as "pig iron production GLO"
Water/m3	0.000490292	m3						Ecoinvent v3.1 default. Assumed same as "pig iron production GLO"
Dioxin, 2,3,7,8 Tetrachlorodibenzo-p-	2.6596e-15	kg						Ecoinvent v3.1 default. Assumed same as "pig iron production GLO"
Nickel	1.5957e-08	kg						Ecoinvent v3.1 default. Assumed same as "pig iron production GLO"
Emissions to water
Water, GLO	0.000970255	m3						Ecoinvent v3.1 default. Assumed same as "pig iron production GLO"
Outputs to technosphere: waste and emissions to treatment
Wastewater from pig iron production {GLO}| market for | Alloc Rec, U	0.000121643	m3						Ecoinvent v3.1 default. Assumed same as "pig iron production GLO"
Sludge, pig iron production {GLO}| market for | Alloc Rec, U	0.0042553	kg						Ecoinvent v3.1 default. Assumed same as "pig iron production GLO"
Blast furnace slag {GLO}| market for | Alloc Rec, U	0.261	kg						Ecoinvent v3.1 default. Assumed same as "pig iron production GLO"
Inert waste, for final disposal {GLO}| market for | Alloc Rec, U	0.020745	kg						Ecoinvent v3.1 default. Assumed same as "pig iron production GLO"
Direct reduced iron (DRI)| Energiron, NatGas based inventory partly based on ITmk3 production | Alloc Rec, U_mr
Ouput	Amount	Unit		Distribution	STD	MIN	MAX	Reference	Comment
Direct reduced iron (DRI)| Energiron, NatGas based inventory partly based on ITmk3 production | Alloc Rec, U_mr	1.10254	kg						Based on information about historic direct reduced iron efficiency
Input	Amount	Unit		Distribution	STD	MIN	MAX	Reference	Comment
Blast furnace {GLO}| market for | Alloc Rec, U	1.3333e-11	pieces						Ecoinvent v3.1 default. Assumed same as "pig iron production GLO"
Limestone, unprocessed {GLO}| market for | Alloc Rec, U	0.007	kg						Based on information about historic direct reduced iron efficiency
Sinter, iron {GLO}| market for | Alloc Rec, U_mr_Scope 3	0	kg						Ecoinvent v3.1 default. Assumed same as "pig iron production GLO"	Set to zero to avoid double counting as input from this process is estimated separately
Natural gas, high pressure {RoW}| market for | Alloc Rec, U	0.33844	m3						Based on information about historic direct reduced iron efficiency
Electricity, global mix, high voltage_mr	4.04057	MJ						MIDREX, coal based inventory partly based on ITmk3 production
Electricity, global mix, high voltage_mr	-0.275634	kWh						MIDREX, coal based inventory partly based on ITmk3 production
Emissions to air
Sulfur dioxide	0.00013298	kg						Ecoinvent v3.1 default. Assumed same as "pig iron production GLO"
Manganese	7.4468e-08	kg						Ecoinvent v3.1 default. Assumed same as "pig iron production GLO"
Carbon monoxide, fossil	0.0013404	kg						Ecoinvent v3.1 default. Assumed same as "pig iron production GLO"
Particulates, < 2.5 um	2.8723e-05	kg						Ecoinvent v3.1 default. Assumed same as "pig iron production GLO"
Particulates, > 10 um	1.5957e-06	kg						Ecoinvent v3.1 default. Assumed same as "pig iron production GLO"
Carbon dioxide, fossil	0.84908	kg						Ecoinvent v3.1 default. Assumed same as "pig iron production GLO"
Nitrogen oxides	7.9787e-05	kg						Ecoinvent v3.1 default. Assumed same as "pig iron production GLO"
Lead	6.9149e-08	kg						Ecoinvent v3.1 default. Assumed same as "pig iron production GLO"
Particulates, > 2.5 um, and < 10um	1.5957e-06	kg						Ecoinvent v3.1 default. Assumed same as "pig iron production GLO"
Hydrogen sulfide	1.0745e-05	kg						Ecoinvent v3.1 default. Assumed same as "pig iron production GLO"
Water/m3	0.000490292	m3						Ecoinvent v3.1 default. Assumed same as "pig iron production GLO"
Dioxin, 2,3,7,8 Tetrachlorodibenzo-p-	2.6596e-15	kg						Ecoinvent v3.1 default. Assumed same as "pig iron production GLO"
Nickel	1.5957e-08	kg						Ecoinvent v3.1 default. Assumed same as "pig iron production GLO"
Emissions to water
Water, GLO	0.000970255	m3						Ecoinvent v3.1 default. Assumed same as "pig iron production GLO"
Outputs to technosphere: waste and emissions to treatment
Wastewater from pig iron production {GLO}| market for | Alloc Rec, U	0.000121643	m3						Ecoinvent v3.1 default. Assumed same as "pig iron production GLO"
Sludge, pig iron production {GLO}| market for | Alloc Rec, U	0.0042553	kg						Ecoinvent v3.1 default. Assumed same as "pig iron production GLO"
Blast furnace slag {GLO}| market for | Alloc Rec, U	0.261	kg						Ecoinvent v3.1 default. Assumed same as "pig iron production GLO"
Inert waste, for final disposal {GLO}| market for | Alloc Rec, U	0.020745	kg						Ecoinvent v3.1 default. Assumed same as "pig iron production GLO"
Direct reduced iron (DRI)| Rotary Kiln, coal based inventory partly based on ITmk3 production | Alloc Rec, U_mr
Ouput	Amount	Unit		Distribution	STD	MIN	MAX	Reference	Comment
Direct reduced iron (DRI)| Rotary Kiln, coal based inventory partly based on ITmk3 production | Alloc Rec, U_mr	1.0166	kg						Based on information about historic direct reduced iron efficiency
Input	Amount	Unit		Distribution	STD	MIN	MAX	Reference	Comment
Blast furnace {GLO}| market for | Alloc Rec, U	1.3333e-11	pieces						Ecoinvent v3.1 default. Assumed same as "pig iron production GLO"
Limestone, unprocessed {GLO}| market for | Alloc Rec, U	0.007	kg						Based on information about historic direct reduced iron efficiency
Sinter, iron {GLO}| market for | Alloc Rec, U_mr_Scope 3	0	kg						Ecoinvent v3.1 default. Assumed same as "pig iron production GLO"	Set to zero to avoid double counting as input from this process is estimated separately
Hard coal {CN}| market for | Alloc Rec, U	0.407935	kg						Based on information about historic direct reduced iron efficiency
Electricity, global mix, high voltage_mr	0.256183	MJ
Electricity, global mix, high voltage_mr	-0.25415	kWh						MIDREX, coal based inventory partly based on ITmk3 production
Emissions to air
Sulfur dioxide	0.00013298	kg						Ecoinvent v3.1 default. Assumed same as "pig iron production GLO"
Manganese	7.4468e-08	kg						Ecoinvent v3.1 default. Assumed same as "pig iron production GLO"
Carbon monoxide, fossil	0.0013404	kg						Ecoinvent v3.1 default. Assumed same as "pig iron production GLO"
Particulates, < 2.5 um	2.8723e-05	kg						Ecoinvent v3.1 default. Assumed same as "pig iron production GLO"
Particulates, > 10 um	1.5957e-06	kg						Ecoinvent v3.1 default. Assumed same as "pig iron production GLO"
Carbon dioxide, fossil	0.84908	kg						Ecoinvent v3.1 default. Assumed same as "pig iron production GLO"
Nitrogen oxides	7.9787e-05	kg						Ecoinvent v3.1 default. Assumed same as "pig iron production GLO"
Lead	6.9149e-08	kg						Ecoinvent v3.1 default. Assumed same as "pig iron production GLO"
Particulates, > 2.5 um, and < 10um	1.5957e-06	kg						Ecoinvent v3.1 default. Assumed same as "pig iron production GLO"
Hydrogen sulfide	1.0745e-05	kg						Ecoinvent v3.1 default. Assumed same as "pig iron production GLO"
Water/m3	0.000490292	m3						Ecoinvent v3.1 default. Assumed same as "pig iron production GLO"
Dioxin, 2,3,7,8 Tetrachlorodibenzo-p-	2.6596e-15	kg						Ecoinvent v3.1 default. Assumed same as "pig iron production GLO"
Nickel	1.5957e-08	kg						Ecoinvent v3.1 default. Assumed same as "pig iron production GLO"
Emissions to water
Water, GLO	0.000970255	m3						Ecoinvent v3.1 default. Assumed same as "pig iron production GLO"
Outputs to technosphere: waste and emissions to treatment
Wastewater from pig iron production {GLO}| market for | Alloc Rec, U	0.000121643	m3						Ecoinvent v3.1 default. Assumed same as "pig iron production GLO"
Sludge, pig iron production {GLO}| market for | Alloc Rec, U	0.0042553	kg						Ecoinvent v3.1 default. Assumed same as "pig iron production GLO"
Blast furnace slag {GLO}| market for | Alloc Rec, U	0.261	kg						Ecoinvent v3.1 default. Assumed same as "pig iron production GLO"
Inert waste, for final disposal {GLO}| market for | Alloc Rec, U	0.020745	kg						Ecoinvent v3.1 default. Assumed same as "pig iron production GLO"

## Sheet: Iron Foundry
Iron Foundry
Ouput	Amount	Unit		Distribution	STD	MIN	MAX	Reference	Comment
Iron Foundry	1	kg
Input	Amount	Unit		Distribution	STD	MIN	MAX	Reference	Comment
Iron Foundry, production_mr	1	kg
Iron Foundry, production_mr
Ouput	Amount	Unit		Distribution	STD	MIN	MAX	Reference	Comment
Iron Foundry, production_mr	1.23457	kg						Based on information about historic direct reduced iron efficiency
Input	Amount	Unit		Distribution	STD	MIN	MAX	Reference	Comment
Pig iron {GLO}| market for | Alloc Rec, U_mr	0	kg						Based on information about historic direct reduced iron efficiency	Set to zero to avoid double counting as input from this process is estimated separately
Sinter, iron {GLO}| Natural Gas use | Alloc Rec, U_mr_Scope 2	0.00873721	m3						Based on information about historic direct reduced iron efficiency
Electricity, global mix, medium voltage_mr_Scope 2	9.25926	MJ						Based on information about historic direct reduced iron efficiency
Heat, in chemical industry {RER}| steam production in chemical industry | Alloc Rec, S_mr_Scope 2	0.938272	MJ						Based on information about historic direct reduced iron efficiency
Electricity, high voltage {RoW}| electricity production, oil | Alloc Rec, U_mr_scope 2	0.740741	MJ						Based on information about historic direct reduced iron efficiency
Blast furnace {GLO}| market for | Alloc Rec, U	1.3333e-11	pieces						Ecoinvent v3.1 default. Assumed same as "pig iron production GLO"
Emissions to air
Carbon dioxide, fossil	0.0756	kg						Ecoinvent v3.1 default, steel production, converter, low-alloyed RoW
Particulates, < 2.5 um	4.75e-05	kg						Ecoinvent v3.1 default, steel production, converter, low-alloyed RoW
PAH, polycyclic aromatic hydrocarbons	1.2e-10	kg						Ecoinvent v3.1 default, steel production, converter, low-alloyed RoW
Dioxin, 2,3,7,8 Tetrachlorodibenzo-p-	3.05e-14	kg						Ecoinvent v3.1 default, steel production, converter, low-alloyed RoW
Carbon monoxide, fossil	0.00473	kg						Ecoinvent v3.1 default, steel production, converter, low-alloyed RoW
Nitrogen oxides	1.25e-05	kg						Ecoinvent v3.1 default, steel production, converter, low-alloyed RoW
Chromium	1.85e-07	kg						Ecoinvent v3.1 default, steel production, converter, low-alloyed RoW
Water/m3	0.00611841	m3						Ecoinvent v3.1 default, steel production, converter, low-alloyed RoW
Copper	2.5e-08	kg						Ecoinvent v3.1 default, steel production, converter, low-alloyed RoW
Manganese	6.05e-07	kg						Ecoinvent v3.1 default, steel production, converter, low-alloyed RoW
Lead	5.15e-07	kg						Ecoinvent v3.1 default, steel production, converter, low-alloyed RoW
Outputs to technosphere: waste and emissions to treatment
Blast furnace slag {GLO}| market for | Alloc Rec, U	0.169753	kg						Ecoinvent v3.1 default, steel production, converter, low-alloyed RoW
Scrap steel {CH}| treatment of, inert material landfill | Alloc Rec, U	0.0787037	kg						Ecoinvent v3.1 default, steel production, converter, low-alloyed RoW

## Sheet: SM1 Puddling
SI1/Puddling
Ouput	Amount	Unit		Distribution	STD	MIN	MAX	Reference	Comment
SI1/Puddling	1	kg
Input	Amount	Unit		Distribution	STD	MIN	MAX	Reference	Comment
Steel, Puddling | Alloc Rec, U_mr	1	kg
Steel, Puddling | Alloc Rec, U_mr
Ouput	Amount	Unit		Distribution	STD	MIN	MAX	Reference	Comment
Steel, Puddling | Alloc Rec, U_mr	1.26638	kg						Based on information about historic direct reduced iron efficiency
Input	Amount	Unit		Distribution	STD	MIN	MAX	Reference	Comment
Iron ore, beneficiated, 65% Fe {GLO}| market for | Alloc Rec, U_mr_Scope 3	0.306823	kg						Based on information about historic direct reduced iron efficiency
Quicklime, in pieces, loose {GLO}| market for | Alloc Rec, U_mr_Scope 3	0.0425	kg						Ecoinvent v3.1 default, steel production, converter, low-alloyed RoW
Pig iron {GLO}| market for | Alloc Rec, U_mr	0	kg						Based on information about historic direct reduced iron efficiency	Set to zero to avoid double counting as input from this process is estimated separately
Blast oxygen furnace converter {GLO}| market for | Alloc Rec, U	1.3333e-11	pieces						Ecoinvent v3.1 default, steel production, converter, low-alloyed RoW
Pig iron {GLO}| production | Alloc Rec, U_mr_Scope 3_coal	41.7905	MJ						The benchmark value is from (Piaskowski and Piaskowska, 1986)
Emissions to air
Carbon dioxide, fossil	0.0756	kg						Ecoinvent v3.1 default, steel production, converter, low-alloyed RoW
Particulates, < 2.5 um	4.75e-05	kg						Ecoinvent v3.1 default, steel production, converter, low-alloyed RoW
PAH, polycyclic aromatic hydrocarbons	1.2e-10	kg						Ecoinvent v3.1 default, steel production, converter, low-alloyed RoW
Dioxin, 2,3,7,8 Tetrachlorodibenzo-p-	3.05e-14	kg						Ecoinvent v3.1 default, steel production, converter, low-alloyed RoW
Carbon monoxide, fossil	0.00473	kg						Ecoinvent v3.1 default, steel production, converter, low-alloyed RoW
Nitrogen oxides	1.25e-05	kg						Ecoinvent v3.1 default, steel production, converter, low-alloyed RoW
Chromium	1.85e-07	kg						Ecoinvent v3.1 default, steel production, converter, low-alloyed RoW
Water/m3	0.00611841	m3						Ecoinvent v3.1 default, steel production, converter, low-alloyed RoW
Copper	2.5e-08	kg						Ecoinvent v3.1 default, steel production, converter, low-alloyed RoW
Manganese	6.05e-07	kg						Ecoinvent v3.1 default, steel production, converter, low-alloyed RoW
Lead	5.15e-07	kg						Ecoinvent v3.1 default, steel production, converter, low-alloyed RoW
Outputs to technosphere: waste and emissions to treatment
Blast furnace slag {GLO}| market for | Alloc Rec, U	0.169753	kg
Scrap steel {CH}| treatment of, inert material landfill | Alloc Rec, U	0.0787037	kg

[truncated: 16 more sheets: SM2 OHF, SM3 B-T, SM4 BOF, SM5 Crucible, SM6 EAF, Continuous casting, Ingot casting, Rod bar mill, Plate mill, Section mill, Strip mill, Cold rolling, Electricity generation, Other processes, Energy mix, MFA output]
