# Supplementary material for: Efficiency stagnation in global steel production urges joint supply- and demand-side mitigation efforts
Source: Nat Commun. 2021 Apr 6;12:2066. doi: 10.1038/s41467-021-22245-6 (PMC8024266; doi:10.1038/s41467-021-22245-6)
Supplement: Supplementary file 6 — Source Data [file 41467_2021_22245_MOESM6_ESM.xlsx]

## Sheet: Fig 1a
Gt CO2
Year	Mining	Sintering	Pelletizing	DRI	BF	Iron Foundry	SM5/Crucible	SM1/Puddling	SM2/OHF	SM3/B-T	SM4/BOF	SM6/EAF	Continuous casting	Ingot casting	Section mill	Rod/bar mill	Plate mill	Strip mill	Cold rolling
1900	0.00607287	0.0173975	0	0	0.110434	0.01898	0.00498443	0.00501738	0.01138	0.00943609	0	0.000322197	0	0.00391558	0.00031507	0.00347808	0.000556624	0.00117587	0.00114196
1901	0.00554885	0.0164593	0	0	0.103533	0.0180486	0.00526884	0.00425536	0.0133978	0.0089685	0	0.000325582	0	0.00397615	0.000317042	0.00349882	0.000559779	0.00118253	0.00115154
1902	0.00616552	0.0182058	0	0	0.113472	0.0200916	0.00574848	0.00408366	0.0157181	0.0101235	0	0.00032925	0	0.00447776	0.000353917	0.00390462	0.000624524	0.00131931	0.00128883
1903	0.00653296	0.0193002	0	0	0.119183	0.0214126	0.00575218	0.00410472	0.0169387	0.0106269	0	0.000332506	0	0.00477426	0.000374345	0.0041288	0.000660191	0.00139465	0.00136506
1904	0.00658041	0.0198702	0	0	0.121072	0.0219731	0.00569623	0.00395729	0.0176554	0.0107756	0	0.000405043	0	0.00492997	0.000383179	0.00422502	0.000675386	0.00142675	0.00140081
1905	0.008113	0.024158	0	0	0.145812	0.0268664	0.00700933	0.0042809	0.0228727	0.0130596	0	0.000590877	0	0.00614719	0.000473721	0.00522187	0.000834501	0.00176288	0.0017349
1906	0.00679186	0.0208453	0	0	0.124621	0.0232838	0.00774601	0.00342492	0.0276557	0.0109936	0	0.000763968	0	0.00624951	0.000477852	0.00526593	0.000841309	0.00177726	0.00175354
1907	0.00971675	0.0281674	0	0	0.166777	0.0316094	0.0100685	0.00427064	0.0348937	0.0148659	0	0.00105313	0	0.0082006	0.000621647	0.00684864	0.00109387	0.00231079	0.00228666
1908	0.00740519	0.0227637	0	0	0.133474	0.0256574	0.00696868	0.00316581	0.0235011	0.0120116	0	0.000768376	0	0.00606996	0.000456639	0.00502937	0.000803073	0.00169649	0.00168491
1909	0.00911947	0.0263385	0	0	0.152919	0.0298084	0.0084215	0.0033068	0.0320813	0.0137311	0	0.00109223	0	0.00762935	0.000569426	0.00626988	0.00100088	0.00211436	0.00210393
1910	0.0102199	0.0297106	0	0	0.168345	0.0327997	0.00837807	0.00325402	0.0384548	0.0143539	0	0.00131285	0	0.00864279	0.000640434	0.00704984	0.00112509	0.00237675	0.00237159
1911	0.00946574	0.0278317	0	0	0.159071	0.0315514	0.00770442	0.00287676	0.0400757	0.0135573	0	0.00137637	0	0.00861483	0.000637226	0.00701422	0.00111935	0.00236463	0.00236115
1912	0.0109543	0.0316031	0	0	0.179883	0.0358378	0.00892914	0.0030051	0.050199	0.015018	0	0.00172891	0	0.0102733	0.00075922	0.00835669	0.00133353	0.00281709	0.00281193
1913	0.0122617	0.0370503	0	0	0.200027	0.0381058	0.00904526	0.00291931	0.0546375	0.0155945	0	0.00188921	0	0.0109663	0.000809726	0.00891223	0.00142212	0.00300423	0.00299841
1914	0.00831791	0.0247039	0	0	0.136765	0.0269374	0.00690942	0.00187474	0.04469	0.0107613	0	0.00151334	0	0.0084544	0.000623602	0.00686336	0.00109514	0.00231348	0.00231011
1915	0.00768146	0.0242888	0	0	0.127385	0.0239828	0.00734893	0.00151349	0.050533	0.00944717	0	0.00169087	0	0.00886723	0.000652832	0.00718476	0.00114637	0.00242171	0.00242203
1916	0.0110126	0.033057	0	0	0.178771	0.0350351	0.00830846	0.00200037	0.0607451	0.0135245	0	0.00209408	0	0.0111776	0.000822082	0.00904705	0.00144345	0.00304929	0.00304741
1917	0.0102462	0.0297417	0	0	0.165421	0.0336158	0.00862231	0.00169818	0.0657594	0.0126079	0	0.00230975	0	0.0115921	0.000851369	0.00936895	0.00149475	0.00315765	0.00316062
1918	0.00928711	0.028182	0	0	0.152053	0.0302962	0.00804753	0.00133117	0.063552	0.0110446	0	0.00228085	0	0.0109327	0.000801988	0.00882515	0.00140793	0.00297424	0.0029763
1919	0.00759991	0.0230462	0	0	0.120463	0.0234533	0.00606564	0.000926372	0.0491668	0.00835669	0	0.00184897	0	0.00842307	0.000617396	0.00679359	0.00108377	0.00228947	0.0022912
1920	0.00811481	0.0259833	0	0	0.139173	0.0279794	0.00629221	0.000988165	0.0620167	0.00975976	0	0.0024395	0	0.010436	0.000763898	0.00840529	0.00134083	0.0028325	0.00283842
1921	0.00496954	0.0152972	0	0	0.0819156	0.0166038	0.0031638	0.000481243	0.03949	0.00567614	0	0.0015483	0	0.0064832	0.000474362	0.00521942	0.000832604	0.00175888	0.00176158
1922	0.00900883	0.0291507	0	0	0.154818	0.0313853	0	0.000707789	0.0614061	0.0104476	0	0.00239995	0	0.0103271	0.000755183	0.00830921	0.00132547	0.00280006	0.00280734
1923	0.00879064	0.0285011	0	0	0.150109	0.030384	0	0.00064833	0.0703558	0.0100628	0	0.00277593	0	0.0114135	0.000834824	0.0091854	0.00146523	0.00309529	0.00309991
1924	0.0101778	0.0318208	0	0	0.166572	0.033775	0	0.00068023	0.0711443	0.0111167	0	0.00280316	0	0.0117456	0.000858329	0.00944391	0.00150645	0.00318237	0.00318855
1925	0.0101455	0.031647	0	0	0.164638	0.0334453	0	0.000633413	0.0828099	0.0108701	0	0.00324708	0	0.0131941	0.000963922	0.0106056	0.00169173	0.00357379	0.00358317
1926	0.0104404	0.0324866	0	0	0.167446	0.0339532	0	0	0.0876114	0.0110276	0	0.00337564	0	0.0137275	0.00100297	0.0110351	0.00176023	0.00371848	0.0037283
1927	0.0115505	0.0358415	0	0	0.182803	0.0369546	0	0	0.0964772	0.0117363	0	0.00382628	0	0.01506	0.00109975	0.0120998	0.00193003	0.00407719	0.00408671
1928	0.0117797	0.0364717	0	0	0.184914	0.0375175	0	0	0.105306	0.0116328	0	0.00429439	0	0.0162114	0.0011839	0.0130255	0.00207767	0.00438907	0.00440099
1929	0.0136563	0.0421327	0	0	0.207273	0.041137	0	0	0.116365	0.0125819	0	0.00488501	0	0.0178942	0.001306	0.0143687	0.0022919	0.00484165	0.0048543
1930	0.0121931	0.0375226	0	0	0.174858	0.0330987	0	0	0.0922685	0.0100086	0	0.00397491	0	0.014211	0.00103712	0.0114103	0.00182	0.00384475	0.00385431
1931	0.00811455	0.0249533	0	0	0.118379	0.0228359	0	0	0.0679913	0.00673547	0	0.00301329	0	0.0103925	0.000756335	0.00832037	0.00132701	0.00280332	0.00281468
1932	0.00520839	0.0159837	0	0	0.0797786	0.0161939	0	0	0.0499365	0.00478577	0	0.00223285	0	0.00763469	0.000554442	0.0060988	0.000972607	0.00205463	0.00206212
1933	0.00624248	0.0191364	0	0	0.0968762	0.0199531	0	0	0.0678059	0.00581525	0	0.00304512	0	0.0102628	0.000743048	0.0081727	0.00130322	0.00275305	0.00276933
1934	0.00822734	0.0251877	0	0	0.125026	0.0252387	0	0	0.0832479	0.00697212	0	0.00375044	0	0.012612	0.000910686	0.0100156	0.00159694	0.00337355	0.00339572
1935	0.00947441	0.0289753	0	0	0.145158	0.0295898	0	0	0.101832	0.00777721	0	0.0046411	0	0.0153313	0.00110456	0.0121467	0.00193656	0.00409099	0.0041177
1936	0.0116971	0.0357058	0	0	0.178098	0.0362038	0	0	0.128736	0.00917852	0	0.00594224	0	0.0193262	0.00138887	0.0152718	0.00243459	0.00514306	0.00518632
1937	0.0146045	0.0445418	0	0	0.211123	0.0406908	0	0	0.141873	0.00982245	0	0.00664313	0	0.0213384	0.00153033	0.0168257	0.00268206	0.00566584	0.00570749
1938	0.0111799	0.0340477	0	0	0.164152	0.0321693	0	0	0.115685	0.00743321	0	0.00587859	0	0.0174246	0.00124601	0.0136985	0.00218337	0.00461237	0.00465537
1939	0.0138226	0.0420479	0	0	0.201548	0.0392316	0	0	0.145007	0.00906045	0	0.00796985	0	0.0219683	0.00156705	0.0172263	0.00274541	0.00579968	0.00585859
1940	0.014679	0.0445853	0	0	0.214671	0.0419781	0	0	0.149006	0.00929857	0	0.00932223	0	0.0228557	0.00162703	0.017884	0.00284998	0.00602059	0.00608936
1941	0.0161391	0.0490103	0	0	0.224286	0.0415379	0	0	0.153903	0.00884594	0	0.0108129	0	0.0237004	0.00168439	0.0185136	0.00295017	0.00623223	0.00673347
1942	0.0163002	0.0494396	0	0	0.217218	0.0384594	0	0	0.160753	0.00797919	0	0.0119093	0	0.0246417	0.00174944	0.0192277	0.00306381	0.00647229	0.00743301
1943	0.0157488	0.0477648	0	0	0.214813	0.0387775	0	0	0.168929	0.00813914	0	0.0132439	0	0.0260209	0.00184422	0.0202685	0.00322949	0.00682231	0.00830842
1944	0.0138228	0.0418804	0	0	0.193642	0.0357975	0	0	0.159543	0.00749277	0	0.0132099	0	0.0247073	0.00174872	0.019218	0.00306197	0.00646841	0.00832478
1945	0.0110512	0.0334681	0	0	0.147542	0.0258979	0	0	0.11886	0.00537314	0	0.0104027	0	0.0185083	0.00130904	0.0143853	0.00229188	0.0048416	0.00656315
1946	0.0107111	0.0324213	0	0	0.144702	0.0256284	0	0	0.116587	0.00536951	0	0.0107809	0	0.0183321	0.00129522	0.0142327	0.00226746	0.00479001	0.00681895
1947	0.0128111	0.0387438	0	0	0.177278	0.0320192	0	0	0.142041	0.0066666	0	0.0133588	0	0.0224196	0.00158138	0.0173764	0.00276815	0.00584773	0.00873484
1948	0.0147039	0.0444368	0	0	0.201598	0.0359536	0	0	0.161471	0.00762947	0	0.0154725	0	0.0256116	0.00180458	0.0198281	0.00315858	0.00667249	0.0104205
1949	0.015547	0.0469722	0	0	0.208522	0.0361966	0	0	0.166306	0.00788693	0	0.0162162	0	0.0264916	0.00186373	0.0204769	0.00326178	0.00689051	0.0112508
1950	0.0174506	0.0526685	0	0	0.248543	0.0456574	0	0	0.195501	0.0100648	0	0.0196705	0	0.0315316	0.00221552	0.024341	0.00387711	0.00819038	0.013935
1951	0.02056	0.0614956	0.000142225	0	0.280807	0.0505637	0	0	0.216495	0.0113906	0	0.022477	0	0.0352192	0.00246828	0.02712	0.00431996	0.00912592	0.0158633
1952	0.0208818	0.0618948	0.00028355	0	0.279197	0.0503717	0	0	0.214876	0.0116217	0	0.0228775	0	0.03525	0.0024641	0.0270761	0.00431319	0.00911161	0.0161727
1953	0.0232178	0.0682539	0.000471951	0	0.303294	0.0546734	0	0	0.237494	0.012856	0.000105496	0.0259537	0	0.0392589	0.00273767	0.0300843	0.00479263	0.0101244	0.0183302
1954	0.0225396	0.0656658	0.000607572	0	0.283909	0.0505402	0	0	0.224263	0.0123783	0.000300613	0.0251776	0	0.0374686	0.00260497	0.0286283	0.0045609	0.00963491	0.017793
1955	0.025619	0.073974	0.00085962	0	0.326532	0.060266	0	0	0.264995	0.015129	0.000239543	0.0313648	4.77741e-05	0.0445032	0.0031165	0.0340736	0.00545721	0.0116387	0.0217407
1956	0.0274281	0.0784795	0.00109741	0	0.337439	0.0616946	0	0	0.278621	0.0151025	0.000617299	0.0343231	0.000118223	0.0468011	0.00331109	0.0359528	0.00579869	0.0125218	0.0233199
1957	0.029871	0.0847217	0.0013836	0	0.353832	0.063847	0	0	0.286947	0.0152732	0.00101004	0.0360827	0.000158072	0.0483933	0.00343767	0.0372006	0.00602114	0.013082	0.0244396
1958	0.0280863	0.0789193	0.00148133	0	0.32339	0.0582074	0	0	0.264194	0.0138901	0.00247151	0.034006	0.000181674	0.0452392	0.00322785	0.0348115	0.00565436	0.0123599	0.0231178
1959	0.0318415	0.0886839	0.00187638	0	0.358906	0.0649462	0	0	0.289297	0.01516	0.0034353	0.0389769	0.000220845	0.0502158	0.0035839	0.0385868	0.00627888	0.0137667	0.0258687
1960	0.0364573	0.100658	0.00237936	0	0.403534	0.0736472	0	0	0.322182	0.0168303	0.00536563	0.0456724	0.000293445	0.056886	0.00407593	0.0437356	0.00714182	0.0157525	0.0296933
1961	0.0352006	0.0958284	0.00249863	0	0.401384	0.0701517	0	0	0.318697	0.0160084	0.00695423	0.0473093	0.000334085	0.0566231	0.0040895	0.0437251	0.00716352	0.0158931	0.0300224
1962	0.0355399	0.0954819	0.00272669	0	0.418657	0.0701412	0	0	0.313587	0.0156717	0.0105399	0.0488968	0.000357732	0.057081	0.00414125	0.044195	0.00725198	0.0161371	0.0306208
1963	0.0363697	0.0964568	0.00299191	0	0.443182	0.0712544	0	0	0.326854	0.0156369	0.0129645	0.0528243	0.000419234	0.0598256	0.00437396	0.0465119	0.00765711	0.0171372	0.0326126
1964	0.0409045	0.107125	0.0035821	0	0.508136	0.0772634	0	0	0.359392	0.0166638	0.0164907	0.060022	0.000512012	0.0660843	0.00487113	0.0516151	0.00852471	0.0191875	0.0366097
1965	0.0436867	0.112883	0.00405787	0	0.549165	0.0783814	0	0	0.346916	0.0160194	0.0262712	0.0638747	0.00055248	0.0681295	0.00504343	0.0533392	0.00882326	0.019917	0.0382105
1966	0.0448293	0.114294	0.00439256	0	0.575786	0.0778982	0	0	0.325662	0.0152489	0.0368396	0.0669702	0.000609534	0.0689013	0.00514245	0.0541936	0.00899334	0.0204144	0.0436603
1967	0.0467568	0.117604	0.00480789	0	0.60035	0.0752853	0	0	0.307108	0.0152917	0.0459381	0.0715106	0.000668687	0.0697835	0.00525242	0.0551566	0.0091823	0.0209584	0.042842
1968	0.0505713	0.125526	0.0054559	0	0.660509	0.0780603	0	0	0.288617	0.016275	0.0604454	0.0785803	0.000674654	0.0735455	0.00552345	0.0580867	0.00965246	0.0219738	0.044382
1969	0.0547983	0.134197	0.00616705	0	0.727531	0.0810026	0	0	0.278863	0.0156677	0.0751947	0.0800678	0.00100638	0.0752066	0.00586422	0.0605338	0.0102439	0.0240131	0.0500945
1970	0.0569319	0.136757	0.00687816	0.000615598	0.771083	0.0811859	0	0	0.262855	0.0139998	0.0850288	0.0815176	0.00115461	0.074975	0.00595901	0.0609685	0.0104052	0.0247188	0.0536764
1971	0.0582012	0.139658	0.00705056	0.000739571	0.770404	0.079511	0	0	0.243487	0.011624	0.0884549	0.0824614	0.00120478	0.0719347	0.00590157	0.0601719	0.010313	0.0246601	0.0559918
1972	0.0610702	0.146416	0.00742157	0.00108197	0.802239	0.0823698	0	0	0.254453	0.00994299	0.0992982	0.0832473	0.00135949	0.0748694	0.00634202	0.0644397	0.0110913	0.0266922	0.0631899
1973	0.0668844	0.160288	0.00815818	0.00147714	0.872647	0.0891047	0	0	0.273089	0.0084628	0.113332	0.0839567	0.00178917	0.0781786	0.00701528	0.0701904	0.0122783	0.0302565	0.0732554
1974	0.0694362	0.166205	0.00849361	0.00211357	0.888931	0.0893058	0	0	0.289059	0.00645993	0.126396	0.0839939	0.0023092	0.0798875	0.00764562	0.0751012	0.0133918	0.0338988	0.083498
1975	0.0647303	0.154899	0.0079386	0.00218211	0.821231	0.0818488	0	0	0.256101	0.00397889	0.11934	0.0741517	0.00250561	0.0690876	0.00709355	0.0682531	0.0124344	0.0323876	0.080793
1976	0.0665162	0.15907	0.00817997	0.0023426	0.839488	0.0832776	0	0	0.260062	0	0.128006	0.0808116	0.00302839	0.0688794	0.00758221	0.0715573	0.0133011	0.0355419	0.0897959
1977	0.0660357	0.157812	0.00813944	0.00272886	0.818761	0.0799155	0	0	0.247262	0	0.130711	0.0812672	0.00355445	0.0644379	0.00773285	0.071101	0.0135755	0.0374675	0.0950717
1978	0.0689661	0.164539	0.00853316	0.00387295	0.842143	0.0810445	0	0	0.244319	0	0.141437	0.0906539	0.00429625	0.0641957	0.00837621	0.0751921	0.014716	0.0417759	0.106561
1979	0.0723217	0.1722	0.00895294	0.00513927	0.873594	0.0833233	0	0	0.222476	0	0.156632	0.094363	0.00501036	0.0626061	0.00889596	0.078009	0.0156408	0.045578	0.11689
1980	0.0680953	0.161941	0.00846145	0.00552135	0.823534	0.0786888	0	0	0.196381	0	0.153851	0.0925492	0.00566561	0.0545186	0.00880277	0.0742511	0.0154884	0.0469808	0.119256
1981	0.0636379	0.150155	0.00779964	0.0061138	0.771774	0.0733838	0	0	0.173359	0	0.156803	0.09079	0.00614591	0.0489556	0.00872533	0.0713569	0.0153521	0.0479314	0.121354
1982	0.0637495	0.149666	0.00772167	0.00561246	0.723749	0.0637942	0	0	0.153379	0	0.141469	0.0839944	0.00595941	0.0409134	0.0079477	0.0634415	0.0139838	0.0446034	0.113365
1983	0.0620198	0.144585	0.00742374	0.00608415	0.704775	0.0616161	0	0	0.162956	0	0.142212	0.0858978	0.00651098	0.0383929	0.00786458	0.0611413	0.0138375	0.045131	0.114904
1984	0.0687092	0.159073	0.00811245	0.00718058	0.75205	0.0627409	0	0	0.168238	0	0.151403	0.0933233	0.00733514	0.0374941	0.00842166	0.0639537	0.0148175	0.0492483	0.125838
1985	0.0686098	0.157491	0.0079841	0.00857996	0.739013	0.0627952	0	0	0.167111	0	0.155241	0.088407	0.00771386	0.034458	0.00882275	0.0656343	0.0155232	0.0524194	0.132684
1986	0.0705127	0.160743	0.00809986	0.00960609	0.731191	0.0618045	0	0	0.157679	0	0.147549	0.0929887	0.00786425	0.0304879	0.00862219	0.0626876	0.0151702	0.052109	0.127969
1987	0.072291	0.163597	0.00819702	0.0103506	0.735299	0.0629843	0	0	0.146181	0	0.151262	0.0954353	0.00824945	0.0278503	0.00893753	0.0636464	0.0157249	0.0548211	0.13445
1988	0.0739943	0.166405	0.00828163	0.0107742	0.749835	0.0661062	0	0	0.144749	0	0.161866	0.101023	0.00896025	0.0267856	0.00931345	0.0651107	0.0163862	0.0578578	0.139464
1989	0.0748178	0.166949	0.00825921	0.0119334	0.742522	0.0662536	0	0	0.143881	0	0.165524	0.099973	0.00940581	0.0242426	0.00968957	0.0663068	0.0170479	0.0610609	0.141222
1990	0.0745585	0.164985	0.00810953	0.0134814	0.714742	0.0637522	0	0	0.132063	0	0.157583	0.105086	0.00938525	0.0212062	0.0094201	0.0632949	0.0165737	0.0600659	0.132573
1991	0.0714143	0.158019	0.00777273	0.0147098	0.683893	0.0616933	0	0	0.11569	0	0.155524	0.111337	0.00977827	0.0189058	0.0098942	0.064921	0.0173979	0.0639843	0.14516
1992	0.0705416	0.156403	0.00768262	0.0155761	0.675329	0.0615918	0	0	0.100744	0	0.152912	0.110703	0.00983041	0.0169463	0.00957527	0.0617258	0.0168275	0.062537	0.129709
1993	0.070423	0.155976	0.00767446	0.0179343	0.676175	0.0626767	0	0	0.076767	0	0.154751	0.117163	0.0102929	0.0147544	0.00975521	0.0612395	0.0171338	0.0646621	0.129935
1994	0.0723084	0.160065	0.00787626	0.0207176	0.690035	0.0643959	0	0	0.0753708	0	0.156963	0.118146	0.0108466	0.013169	0.0105369	0.0647608	0.018496	0.0706267	0.143854
1995	0.0743712	0.165739	0.0081567	0.0231799	0.714621	0.067546	0	0	0.0608535	0	0.162167	0.1236	0.01146	0.011685	0.0105812	0.0636027	0.018563	0.0717344	0.147054
1996	0.0736458	0.165169	0.00812539	0.0251167	0.698915	0.0656019	0	0	0.0565715	0	0.160723	0.124527	0.0117273	0.0102792	0.010937	0.0646573	0.0191759	0.0747409	0.122286
1997	0.0743563	0.166058	0.00816947	0.0344217	0.715866	0.0692828	0	0	0.0502869	0	0.173385	0.133312	0.0127894	0.00975897	0.0118338	0.068956	0.0207362	0.0814074	0.137043
1998	0.0743763	0.16746	0.00824993	0.0350197	0.714578	0.0692333	0	0	0.0450307	0	0.170855	0.128168	0.0128629	0.00795599	0.0111271	0.0635088	0.0194863	0.0772902	0.137765
1999	0.0715663	0.161966	0.00797268	0.036498	0.704303	0.0703885	0	0	0.0356956	0	0.173492	0.127478	0.0130317	0.00719509	0.0113752	0.0643196	0.0199089	0.079308	0.138856
2000	0.0753811	0.1716	0.00845386	0.041066	0.74642	0.0746259	0	0	0.0330759	0	0.194563	0.138326	0.0146411	0.00693804	0.012591	0.0703395	0.0220234	0.0882234	0.172354
2001	0.0779425	0.177355	0.00873295	0.0366186	0.765698	0.0758322	0	0	0.0374633	0	0.197126	0.137301	0.0148707	0.00687366	0.0127868	0.0713516	0.0223765	0.0897226	0.176784
2002	0.0841643	0.188515	0.00927694	0.0414464	0.803683	0.0784132	0	0	0.0358094	0	0.210772	0.14656	0.0161332	0.00626117	0.0137236	0.0757182	0.0240274	0.0969106	0.189607
2003	0.0937761	0.207668	0.0102161	0.0445143	0.886278	0.0863078	0	0	0.0338839	0	0.228126	0.156199	0.0174537	0.00625992	0.0147968	0.0812994	0.0259184	0.104786	0.178931
2004	0.102468	0.223793	0.0110096	0.0498741	0.950338	0.111652	0	0	0.0339568	0	0.252093	0.17008	0.0193323	0.00625498	0.0163189	0.089196	0.0285978	0.115948	0.191747
2005	0.119544	0.257496	0.0126587	0.0518934	1.07442	0.114913	0	0	0.034995	0	0.276495	0.175862	0.0209439	0.00623115	0.0176312	0.0960073	0.0309119	0.125598	0.210705
2006	0.132371	0.278009	0.0136734	0.0544917	1.16857	0.122703	0	0	0.0329544	0	0.306336	0.190298	0.0231669	0.0061193	0.0194128	0.105173	0.034051	0.138732	0.218222
2007	0.144747	0.302421	0.0148715	0.0613937	1.2679	0.130175	0	0	0.0337499	0	0.33061	0.200463	0.0249983	0.00592517	0.0208922	0.112723	0.0366624	0.149709	0.23004
2008	0.146148	0.296868	0.0145808	0.0618226	1.23797	0.129553	0	0	0.0338396	0	0.331766	0.197177	0.0251269	0.00533581	0.0209408	0.112567	0.0367643	0.150434	0.230593
2009	0.152574	0.304774	0.0149877	0.0590606	1.24465	0.11192	0	0	0.0292669	0	0.32526	0.164427	0.0237377	0.00394218	0.019663	0.104884	0.0345363	0.141866	0.198687
2010	0.17339	0.336267	0.0164886	0.0643607	1.38869	0.128548	0	0	0.0156152	0	0.373575	0.2028	0.0275921	0.00443568	0.0228689	0.12195	0.040185	0.165145	0.237517
2011	0.183467	0.344542	0.0169242	0.0669618	1.44192	0.129932	0	0	0.0167967	0	0.401343	0.215466	0.0297002	0.00455158	0.0246047	0.131005	0.043242	0.177819	0.247732
2012	0.186384	0.349236	0.01714	0.0670373	1.46083	0.132587	0	0	0.0168242	0	0.414766	0.20944	0.0303539	0.00423194	0.025116	0.133362	0.0441476	0.181756	0.239469
2013	0.194645	0.358489	0.0175925	0.069092	1.50859	0.138824	0	0	0.0114861	0	0.45697	0.196791	0.032044	0.00431332	0.0265225	0.14068	0.0466273	0.192043	0.247958
2014	0.20521	0.375563	0.0184165	0.0689807	1.54638	0.141875	0	0	0.0099275	0	0.465305	0.194808	0.0325175	0.00409751	0.026901	0.142437	0.0473003	0.194956	0.25333
2015	0.200936	0.367691	0.0180582	0.0668131	1.51312	0.140914	0	0	0.00804105	0	0.455433	0.181867	0.0315248	0.0039095	0.0261124	0.138186	0.0459209	0.189303	0.252655
SUM	5.52086	12.6643	0.510222	1.24613	58.0707	6.82978	0.156479	0.0654061	15.0131	0.842689	9.85989	6.97227	0.60232	3.02123	0.711304	5.07893	1.24823	4.33379	7.70724

## Sheet: Fig 1b
	EMISSION [t CO2/t]		ENERGY [GJ / t]
MI	0.14	MI	0.253
SI	0.345328	SI	2.2
PE	0.109333	PE	0.8
DR	1.10933	DR	9.2
BF	1.35876	BF	12.4
OHF	1.05803	OHF	3.9
BOF	0.379211	BOF	0.6
EAF	0.445752	EAF	5.9
CC	0.0212307	CC	0.1
IC	0.0212307	IC	2.8
IF	1.91891	IF	13
SeM	0.223664	SeM	2.6
RbM	0.259171	RbM	1.8
PtM	0.294934	PtM	2.9
StM	0.294978	StM	1.8
CdM	0.46186	CdM	0.9
Reference	emission	from our calculation
	energy	Worrell, E., Price, L., Neelis, M., Galitsky, C., & Zhou, N. (2007). World best practice energy intensity values for selected industrial sectors.
		Arens, Marlene, Ernst Worrell, and Joachim Schleich. "Energy intensity development of the German iron and steel industry between 1991 and 2007." Energy 45.1 (2012): 786-797.
		Meunier, Maurice Y., Oscar De Bruyn Kops, and Banco Mundial. Energy efficiency in the steel industry with emphasis on developing countries. World Bank, 1984.
		Jones, A. J. (2007). The industrial ecology of the iron casting industry (Doctoral dissertation, Massachusetts Institute of Technology).

## Sheet: Fig 2a,b,c
Production flows [Million tonne / year]	MI	SI	PE	DRI	BF	IF	CB	PD	OHF	BM	BOF	EAF	CC	IC	SeM	RBM	plate M	Strip M	Cold Rolling	Final consumption
Year	Output	Output	Output	Output	Output	Output	Output	Output	Output	Output	Output	Output	Output	Output	Output	Output	Output	Output	Output	Output
1900	52.4557	44.7939	0	0	38.2513	6.4898	0.617354	5.8494	8.39608	12.0838	0	0.381863	0	19.1297	1.09026	10.3645	1.45388	3.0728	1.9256	33.7992
1901	49.5805	42.3883	0	0	36.2395	6.11344	0.652217	4.96291	9.88289	11.4874	0	0.381863	0	19.1535	1.09227	10.3725	1.45595	3.07711	1.92717	32.5867
1902	54.79	46.8969	0	0	40.1409	6.72499	0.711165	4.76068	11.5878	12.9549	0	0.381863	0	21.2753	1.21313	11.5277	1.61797	3.41845	2.14162	36.3133
1903	58.0295	49.7277	0	0	42.6136	7.08847	0.711859	4.78506	12.4792	13.6144	0	0.381863	0	22.3923	1.2761	12.1247	1.70131	3.59393	2.25229	38.6436
1904	59.6875	51.0028	0	0	43.5817	7.19618	0.704174	4.61378	13.0081	13.7877	0	0.460345	0	22.8083	1.30008	12.3507	1.73326	3.66292	2.29487	39.6788
1905	72.5	62.023	0	0	53.06	8.71351	0.86642	4.98718	16.8573	16.7123	0	0.663866	0	28.0599	1.59837	15.1919	2.13147	4.50341	2.82189	48.7666
1906	62.5	53.53	0	0	45.8474	7.47326	0.957278	3.99256	20.3692	14.0586	0	0.849942	0	28.167	1.60478	15.2491	2.13893	4.51947	2.83141	43.7834
1907	84.375	72.349	0	0	62.0371	10.0432	1.24406	4.97815	25.7059	19.0175	0	1.16017	0	36.4658	2.07825	19.7413	2.7707	5.85439	3.66725	58.9909
1908	68.125	58.4825	0	0	50.2048	8.0729	0.860125	3.68973	17.3058	15.386	0	0.83754	0	26.6575	1.51993	14.447	2.02737	4.2836	2.68367	47.0151
1909	78.75	67.6814	0	0	58.1686	9.28697	1.03894	3.85316	23.6286	17.5677	0	1.17931	0	33.0825	1.8848	17.9162	2.5135	5.3122	3.32932	55.4734
1910	88.75	75.2715	0	0	63.84	10.1119	1.03374	3.79238	28.2953	18.3687	0	1.40418	0	37.0305	2.11154	20.0651	2.81491	5.94493	3.72461	61.6528
1911	83.125	71.6877	0	0	61.824	9.73703	0.950372	3.35526	29.4895	17.3551	0	1.47003	0	36.8167	2.09897	19.9478	2.79929	5.91456	3.70918	60.5524
1912	94.375	81.7143	0	0	70.752	11.0674	1.10174	3.50195	36.9431	19.2229	0	1.84254	0	43.8314	2.49708	23.7275	3.33154	7.03686	4.40927	69.9465
1913	110.625	91.5959	0	0	75.84	11.7786	1.11469	3.40243	40.2211	19.9547	0	2.01093	0	46.7115	2.66062	25.2762	3.54647	7.49442	4.6978	74.953
1914	73.75	63.1351	0	0	54.048	8.31675	0.852168	2.18423	32.903	13.7783	0	1.60864	0	35.9468	2.04784	19.4559	2.72983	5.7667	3.61361	54.3779
1915	72.5	59.2857	0	0	48.48	7.40919	0.90638	1.76344	37.187	12.078	0	1.79455	0	37.6029	2.14466	20.3717	2.85897	6.04097	3.78715	50.5041
1916	98.6578	83.8872	0	0	71.328	10.8304	1.02435	2.33298	44.7092	17.308	0	2.21819	0	47.3155	2.69396	25.604	3.59327	7.59243	4.75762	71.7319
1917	88.75	78.268	0	0	69.024	10.3714	1.06307	1.98043	48.3352	16.1451	0	2.44246	0	48.9637	2.79216	26.5274	3.72228	7.86554	4.93086	70.6503
1918	84.0833	72.5462	0	0	62.592	9.35238	0.992296	1.55056	46.7575	14.1456	0	2.40914	0	46.0885	2.62641	24.9591	3.50462	7.3969	4.63637	64.6345
1919	68.75	57.9603	0	0	48.864	7.24275	0.747862	1.07912	36.1684	10.6965	0	1.9496	0	35.4533	2.02034	19.1886	2.69412	5.6895	3.56554	50.3586
1920	77.5	67.5331	0	0	58.848	8.64305	0.775592	1.15159	45.6192	12.5014	0	2.56986	0	43.8326	2.50116	23.7444	3.33369	7.04107	4.4114	61.0649
1921	45.625	40.0931	0	0	35.232	5.13261	0.389756	0.561096	29.0358	7.2646	0	1.63022	0	27.2136	1.55053	14.7358	2.06779	4.36745	2.73795	36.8154
1922	86.9409	76.4358	0	0	67.2	9.71551	0	0.825231	45.1716	13.3787	0	2.52409	0	43.3154	2.47038	23.4709	3.29345	6.96019	4.36195	67.3921
1923	85	74.7636	0	0	65.76	9.42324	0	0.756178	51.8277	12.8753	0	2.92121	0	47.874	2.72773	25.9133	3.6345	7.68222	4.81465	67.4673
1924	94.8968	83.6998	0	0	73.824	10.4935	0	0.792825	52.3497	14.239	0	2.94585	0	49.2122	2.80571	26.653	3.74061	7.89766	4.95261	74.2786
1925	94.375	83.4694	0	0	73.824	10.4017	0	0.73837	60.9099	13.9136	0	3.4122	0	55.2555	3.15166	29.9342	4.20173	8.87551	5.56145	76.0184
1926	96.875	85.6604	0	0	75.744	10.5748	0	0	64.4748	14.1063	0	3.54587	0	57.4826	3.27756	31.142	4.36966	9.23111	5.787	78.3715
1927	106.875	94.3699	0	0	83.328	11.5122	0	0	70.9912	15.0282	0	4.01868	0	63.0166	3.59241	34.1191	4.78743	10.1179	6.34112	86.0838
1928	108.75	96.3388	0	0	85.344	11.7158	0	0	77.4878	14.8867	0	4.5087	0	67.8251	3.86619	36.7366	5.15597	10.8917	6.82744	89.2284
1929	125.625	108.991	0	0	94.56	12.8677	0	0	85.6468	16.1095	0	5.12339	0	74.8058	4.26451	40.5046	5.68339	12.0117	7.52463	98.6638
1930	111.875	92.8088	0	0	76.992	10.368	0	0	67.8602	12.802	0	4.16882	0	59.3929	3.38393	32.1532	4.51424	9.53405	5.97714	79.8195
1931	74.375	63.0633	0	0	53.472	7.13161	0	0	50.0127	8.62384	0	3.15011	0	43.2411	2.46564	23.4333	3.28739	6.94327	4.35401	55.9882
1932	47.625	42.6574	0	0	38.208	5.04856	0	0	36.7419	6.13069	0	2.32561	0	31.6459	1.803	17.125	2.40369	5.0757	3.18254	40.1594
1933	57	51.992	0	0	47.424	6.21231	0	0	49.9024	7.43758	0	3.16063	0	42.3407	2.41388	22.9393	3.22025	6.80188	4.26104	50.6031
1934	75	67.3498	0	0	60.48	7.83678	0	0	61.232	8.92205	0	3.88018	0	51.8073	2.95472	28.0627	3.9407	8.32056	5.21346	63.9575
1935	86.25	78.4877	0	0	71.424	9.17035	0	0	74.8796	9.95403	0	4.78677	0	62.7329	3.57466	33.9508	4.76555	10.0657	6.30643	75.9952
1936	106.25	96.6602	0	0	87.936	11.2052	0	0	94.6715	11.7457	0	6.10648	0	78.7501	4.4916	42.6631	5.9881	12.6478	7.92858	94.0507
1937	132.5	115.017	0	0	99.84	12.5625	0	0	104.35	12.5677	0	6.80476	0	86.6279	4.93259	46.8244	6.57512	13.8917	8.70396	105.853
1938	101.25	89.7657	0	0	79.584	9.91601	0	0	85.0866	9.50883	0	6.01199	0	70.4177	4.01112	38.1035	5.34934	11.3047	7.08148	84.9805
1939	125	110.635	0	0	97.92	12.0625	0	0	106.636	11.5914	0	8.11128	0	88.4154	5.03753	47.8655	6.71761	14.1855	8.89288	105.198
1940	132.5	118.288	0	0	105.6	12.8727	0	0	109.534	11.8975	0	9.45611	0	91.6493	5.22608	49.628	6.96522	14.7127	9.22443	112.852
1941	145.625	124.008	0	0	105.6	12.7523	0	0	113.163	11.3263	0	10.954	0	94.7971	5.40582	51.3496	7.2077	15.222	10.1811	114.164
1942	146.875	120.511	0	0	98.88	11.8007	0	0	118.247	10.2193	0	12.0452	0	98.372	5.60883	53.2439	7.4754	15.7881	11.2223	109.931
1943	141.875	119.587	0	0	100.8	11.8893	0	0	124.291	10.4193	0	13.3697	0	103.611	5.90552	56.1166	7.87475	16.6345	12.5344	110.158
1944	124.375	108.172	0	0	94.08	10.9889	0	0	117.397	9.59224	0	13.3027	0	98.1602	5.59823	53.1767	7.46041	15.7626	12.5448	100.316
1945	99.375	82.7054	0	0	68.832	7.9428	0	0	87.5186	6.88035	0	10.4624	0	73.4157	4.18462	39.7541	5.57776	11.7884	9.88066	75.4052
1946	96.25	81.3946	0	0	68.832	7.86007	0	0	85.93	6.87681	0	10.8286	0	72.577	4.13234	39.2713	5.51333	11.6462	10.2497	80.1671
1947	115	100.066	0	0	87.072	9.80537	0	0	104.561	8.52998	0	13.3879	0	88.5346	5.04734	47.9398	6.72945	14.2186	13.1181	98.9113
1948	131.875	114.192	0	0	98.88	11.0129	0	0	118.941	9.7638	0	15.4768	0	100.943	5.74994	54.6258	7.66622	16.1975	15.6253	113.211
1949	139.375	118.528	0	0	100.8	11.074	0	0	122.522	10.0899	0	16.2016	0	104.161	5.9403	56.422	7.91904	16.7386	16.8462	118.661
1950	156.25	141.774	0	0	128.64	13.9911	0	0	144.212	12.8821	0	19.6527	0	123.715	7.05216	66.9924	9.40328	19.8708	20.8488	147.57
1951	183.75	162.135	1.07158	0	144.96	15.5525	0	0	160.373	14.5804	0	22.5147	0	138.228	7.87807	74.872	10.5148	22.2057	23.7953	168.503
1952	186.25	163.254	2.14391	0	146.88	15.5558	0	0	159.841	14.8699	0	22.9817	0	138.395	7.89022	74.9911	10.5204	22.2271	24.3162	172.214
1953	206.875	179.631	3.57171	0	162.24	16.9707	0	0	177.431	16.4568	0.23	26.1158	0	154.208	8.7887	83.4951	11.7179	24.7615	27.655	188.237
1954	200.476	170.383	4.54749	0	152.64	15.7335	0	0	168.355	15.8409	0.66	25.3891	0	147.163	8.38912	79.69	11.1819	23.6197	26.925	185.298
1955	227.5	198.628	6.67919	0	185.28	18.8601	0	0	199.732	19.3648	0.53	31.7068	1.28757	174.839	10.0634	95.1349	13.4201	28.6192	32.9906	217.159
1956	243.125	208.146	8.44909	0	192.96	19.3986	0	0	211.123	19.3192	1.38	34.7599	3.1833	183.857	10.7267	100.699	14.3089	30.8842	35.4894	233.028
1957	264.375	221.43	10.5308	0	203.52	20.1485	0	0	218.413	19.5592	2.28	36.6276	4.25161	190.184	11.1813	104.563	14.9157	32.3903	37.3228	240.324
1958	248.125	205.362	11.2612	0	189.12	18.4598	0	0	201.989	17.7791	5.64	34.5861	4.88359	177.916	10.517	98.0159	14.0263	30.6492	35.3882	230.831
1959	280.886	231.418	14.3502	0	215.04	20.686	0	0	222.223	19.4181	7.91865	39.7228	5.92996	197.464	11.7038	108.929	15.6099	34.2199	39.7317	258.773
1960	321.25	264.256	18.3663	0	248.64	23.5488	0	0	248.504	21.5523	12.4995	46.6264	7.87442	223.743	13.361	123.897	17.8128	39.2883	45.7151	293.719
1961	309.375	256.025	19.7137	0	245.76	22.9392	0	0	249.503	20.4975	16.329	49.0258	9.16099	227.035	13.6456	126.048	18.1966	40.3516	47.1262	288.101
1962	311.875	260.169	22.0376	0	255.36	23.4719	0	0	248.849	20.095	24.9604	51.5095	10.0331	233.348	14.0654	129.717	18.7532	41.716	49.0131	292.668
1963	318.75	268.426	24.8074	0	269.76	24.4361	0	0	263.258	20.0649	30.9466	56.538	12.0294	249.414	15.1356	139.114	20.1833	45.1612	53.253	306.619
1964	358.125	300.094	30.0341	0	304.32	27.1098	0	0	293.291	21.3925	39.6967	65.3318	15.037	281.202	17.1716	157.31	22.8957	51.5476	61.0108	344.032
1965	381.875	316.26	34.184	0	321.6	28.1729	0	0	287.578	20.5748	63.7888	70.6978	16.621	295.808	18.1459	165.858	24.1875	54.6014	65.0161	364.193
1966	391.25	323.463	37.5536	0	333.12	28.7069	0	0	274.038	19.6042	90.1478	75.3116	18.7898	305.573	18.8659	171.896	25.1477	57.0796	75.8444	372.818
1967	407.35	329.12	40.8389	0	336	28.4708	0	0	262.254	19.6729	113.423	81.7421	21.1387	316.328	19.6417	178.338	26.1911	59.7783	76.0823	385.485
1968	440.116	353.328	46.8363	0	363.84	30.2906	0	0	250.133	20.9523	150.42	91.3662	21.8904	340.61	21.1105	192.055	28.1467	64.0574	80.5773	410.437
1969	476.187	379.945	53.5106	0	394.56	32.3231	0	0	245.446	20.1884	188.739	94.7662	33.5204	356.047	22.8748	204.39	30.5041	71.5135	92.987	436.219
1970	494.137	391.295	60.6117	0.513141	413.76	33.2534	0	0	235.033	18.0488	215.296	98.1662	39.527	363.223	23.7232	210.124	31.6376	75.1913	101.979	448.084
1971	504.41	394.843	61.1611	0.617068	412.8	32.6115	0	0	216.776	14.9914	224.363	101.566	41.33	355.492	23.4479	206.739	31.2716	74.7544	106.048	455.341
1972	528.799	415.278	64.344	0.902868	435.84	33.7457	0	0	225.518	12.838	252.468	104.966	46.726	377.534	25.1299	220.626	33.5275	80.6396	119.32	475.043
1973	578.842	456.29	70.7256	1.23414	480.96	36.5287	0	0	241.316	10.9297	288.79	108.366	61.6263	402.688	27.7003	239.236	36.9231	90.996	137.897	514.898
1974	600.409	469.554	72.8053	1.76676	491.52	36.6209	0	0	254.195	8.35235	322.694	111.112	79.7256	420.282	30.0802	254.948	40.1181	101.58	156.624	532.957
1975	559.358	438.34	67.9098	1.82522	459.84	33.5538	0	0	224.222	5.14771	305.127	100.459	86.6635	371.294	27.8265	230.79	37.1103	96.6763	151.115	494.25
1976	574.144	452.798	70.1285	1.96163	478.08	34.1516	0	0	226.95	0	328.036	112.274	105.002	378.577	29.657	240.949	39.5462	105.66	167.592	514.382
1977	569.578	446.335	69.0804	2.2864	468.48	32.7863	0	0	214.786	0	335.703	115.781	123.513	362.306	30.1716	238.556	40.2251	111.012	176.675	512.244
1978	594.597	463.879	71.9288	3.24773	485.76	33.2381	0	0	211.27	0	363.93	132.65	149.633	369.317	32.5547	251.255	43.4092	123.209	197.534	540.467
1979	622.818	486.482	75.3499	4.31298	510.72	34.1988	0	0	191.745	0	404.005	141.8	174.85	368.885	34.4505	259.558	45.9432	133.903	216.086	561.953
1980	586.106	463.535	71.8932	4.63776	493.44	32.2812	0	0	168.411	0	397.509	142.92	198.157	329.275	34.0164	246.211	45.3572	137.581	219.728	535.143
1981	546.074	441.811	68.5098	5.1444	481.92	30.7816	0	0	150.237	0	406.753	142.94	218.671	305.406	34.2226	240.277	45.6387	142.487	227.448	534.69
1982	545.495	421.556	65.3009	4.72869	438.72	27.3397	0	0	134.402	0	368.438	134.72	215.812	264.261	31.6534	217.076	42.2147	134.651	216.224	499.925
1983	529.338	417.686	64.7659	5.13141	444.48	27.0455	0	0	144.254	0	371.716	140.4	231.406	246.099	31.8337	212.661	42.4446	138.485	223.002	476.09
1984	584.624	453.757	70.2963	6.06676	475.2	28.1516	0	0	150.582	0	397.448	155.86	265.398	249.387	34.6373	226.145	46.2009	153.533	248.807	528.958
1985	582.024	454.042	70.3408	7.25542	479.04	28.8244	0	0	151.267	0	409.063	150.49	294.996	248.775	36.8773	235.859	49.1649	165.979	267.162	553.495
1986	596.741	457.599	70.8906	8.13881	475.2	29.0812	0	0	144.306	0	390.6	161.631	306.55	228.976	36.6434	229.115	48.8493	167.818	262.635	546.84
1987	609.861	468.871	72.6682	8.78186	488.64	30.364	0	0	135.2	0	401.9	169.45	335.663	224.441	38.6467	236.772	51.5185	179.605	281.267	569.992
1988	622.51	487.423	75.5009	9.1521	517.44	32.715	0	0	135.5	0	431.8	183.168	367.351	222.297	40.9439	246.348	54.5941	192.738	297.497	597.598
1989	627.636	492.169	76.2578	10.1524	524.16	33.6122	0	0	136.2	0	443.5	185.24	402.811	216.498	43.3458	255.463	57.7837	206.979	307.154	625.076
1990	623.839	483.289	74.8737	11.484	509.76	33.194	0	0	126.4	0	423.7	198.955	410.093	198.678	42.8824	248.192	57.1836	207.297	294.277	614.79
1991	599.546	463.173	71.7948	12.5492	488.64	32.2754	0	0	111	0	418.2	212.67	447.222	188.612	45.1719	255.499	60.2117	221.4	323.333	636.388
1992	594.56	458.238	70.9178	13.3222	482.88	32.3736	0	0	96.9	0	411	213.38	444.733	168.567	43.8098	243.787	58.4348	217.189	290.074	615.945
1993	595.625	459.49	71.217	15.3618	486.72	33.1196	0	0	74	0	416	228	470.667	150.195	44.7684	242.602	59.6804	225.296	291.254	620.875
1994	613.75	469.704	72.7911	17.7781	495.36	34.1488	0	0	72.9	0	422	232	523.472	144.232	48.4946	257.514	64.6546	247.043	323.353	663.956
1995	637.5	487.265	75.509	19.9216	514.56	36.0626	0	0	59	0	435.8	245	541.332	126.098	48.8412	253.974	65.1218	251.679	331.574	665.42
1996	637.5	477.396	73.9354	21.6299	495.36	35.1754	0	0	55	0	431.8	249	571.764	116.325	50.6218	259.086	67.496	263.136	276.42	685.741
1997	650	489.814	75.8465	29.7594	518.4	37.3202	0	0	49	0	466	269	630.208	112.975	54.8942	277.169	73.2072	287.425	310.978	736.393
1998	656.25	489.683	75.9173	30.2938	513.6	37.4493	0	0	44	0	459	261	607.531	88.6031	51.8108	256.323	69.0692	273.958	313.62	691.5
1999	637.5	483.517	74.8843	31.6214	517.44	38.2922	0	0	35	0	466	262	628.607	83.0529	53.1009	260.513	70.7731	281.839	316.657	704.497
2000	678.166	513.269	79.5422	35.6128	550.08	40.8323	0	0	32.5	0	522.6	287	706.105	80.9384	58.9519	286.078	78.6219	314.888	394.395	774.867
2001	695.018	527.066	81.6641	31.9053	561.6	41.2701	0	0	36.7	0	529	285	715.593	79.9389	59.6005	288.732	79.4917	318.87	403.07	783.968
2002	740.833	553.792	85.7804	36.2557	583.68	42.5063	0	0	35	0	564.7	304	774.454	72.5668	63.7019	304.945	84.9725	342.85	430.189	834.04
2003	814.692	611.33	94.6903	39.0947	646.08	46.4807	0	0	33	0	611	324	835.792	72.3284	68.4256	325.975	91.2729	368.834	403.615	897.604
2004	879.462	656.125	101.663	44.0546	691.2	59.8749	0	0	33	0	674	353	923.541	72.0486	75.1608	355.509	100.224	406.445	430.329	983.156
2005	1006.12	742.594	115.014	46.0335	769.92	61.2937	0	0	33.9	0	739	365	998.249	71.5478	80.8899	381.076	107.885	438.293	470.602	1053.11
2006	1084.4	808.403	125.303	48.5553	845.76	65.2134	0	0	31.8	0	818	395	1100.98	70.0335	88.7338	415.675	118.304	481.977	484.767	1152.3
2007	1181.21	877.982	136.107	54.9597	917.76	68.8676	0	0	32.5	0	882	416	1185.72	67.5864	95.087	443.076	126.789	517.892	508.56	1232.45
2008	1160.52	858.215	132.921	55.6193	893.76	68.227	0	0	32.5	0	884	409	1188.82	60.6715	94.9301	440.56	126.584	518.136	508.062	1229.13
2009	1186.78	863.551	133.955	53.298	882.24	58.6971	0	0	28	0	865	341	1120.81	44.6838	88.7989	408.736	118.427	486.469	435.252	1143.27
2010	1307.67	964.808	149.275	58.3999	998.4	67.0483	0	0	14.9	0	993	421	1299.66	50.1234	102.855	472.813	137.116	563.601	518.367	1322.4
2011	1340.88	1004.1	155.66	60.7296	1056	67.8527	0	0	16	0	1065	454	1398.48	51.4366	110.5	507.177	147.322	605.81	539.603	1416.45
2012	1357.87	1020.07	158.03	60.6293	1075.2	69.1748	0	0	16	0	1099	448	1429.32	47.8127	112.695	515.944	150.307	618.631	521.097	1445.25
2013	1393.75	1056.16	163.64	62.4413	1123.2	72.3861	0	0	10.9	0	1209	428	1508.9	48.7137	118.941	544.216	158.569	653.28	538.142	1524.97
2014	1456.25	1085.56	168.101	62.2826	1132.8	73.8584	0	0	9.4	0	1229	430	1530.94	46.2865	120.461	549.951	160.58	662.072	548.969	1543.85
2015	1425	1064.76	165.166	60.2285	1113.6	73.4341	0	0	7.6	0	1201	408	1484.87	44.1678	116.748	533.185	155.699	641.755	547.038	1497.99

## Sheet: Fig 2d,e,f
	GHG emissions from primary production route [Million tonne / year]			GHG emissions from secondary production route [Million tonne / year]			GHG emissions from Total production route [Million tonne / year]
Year	Deterministic (best) estimate	97.5%-ile	2.5%-ile	Deterministic (best) estimate	97.5%-ile	2.5%-ile	Deterministic (best) estimate	97.5%-ile	2.5%-ile
1900	217.815	461.463	119.713	0.46242	0.96264	0.237691	218.093	456.593	119.6
1901	209.068	433.408	116.07	0.463524	0.973014	0.239271	209.937	434.811	116.681
1902	231.037	479.706	128.174	0.46143	0.963845	0.237855	231.784	480.199	128.664
1903	243.503	506.387	135.325	0.466275	0.971404	0.240976	244.451	506.564	135.661
1904	247.892	512.885	137.186	0.566115	1.18148	0.293195	248.855	511.659	138.269
1905	301.905	622.211	168.102	0.821459	1.71047	0.424873	303.307	623.384	168.672
1906	272.893	548.508	154.211	1.04487	2.17566	0.540138	274.083	547.146	155.92
1907	361.904	725.493	204.694	1.4407	3.0094	0.744826	364.099	730.6	206.827
1908	282.382	578.908	157.857	1.04695	2.16786	0.540449	283.12	574.995	158.534
1909	333.633	677.663	187.963	1.4803	3.08799	0.767358	335.419	674.818	189.99
1910	369.637	738.807	209.112	1.76519	3.65604	0.913152	372.331	746.28	211.046
1911	354.722	705.247	200.094	1.85718	3.86555	0.960683	357.754	712.129	202.939
1912	408.814	811.151	231.443	2.32787	4.8318	1.20499	411.928	816.515	233.75
1913	448.273	900.01	252.566	2.52363	5.23047	1.30641	452.62	901.54	256.572
1914	320.033	632.228	181.708	2.02753	4.19512	1.05099	322.715	628.674	183.985
1915	311.43	606.31	178.236	2.27058	4.70273	1.1746	314.093	605.711	180.413
1916	420.137	829.746	237.944	2.80233	5.80699	1.45003	423.097	828.339	241.794
1917	404.201	787.371	231.101	3.09105	6.39867	1.60457	408.234	791.886	234.086
1918	376.203	732.19	214.459	3.0441	6.32193	1.57126	379.171	728.468	217.679
1919	294.434	569.287	168.019	2.46611	5.12249	1.27661	297.891	574.203	170.544
1920	347.212	673.214	197.31	3.24577	6.74911	1.67403	352.15	676.778	201.938
1921	208.402	403.223	119.028	2.06584	4.29189	1.07115	211.027	404.671	121.023
1922	364.182	721.228	203.48	3.19207	6.64292	1.6465	368.273	725.125	207.216
1923	369.808	724.097	206.869	3.70126	7.69975	1.90873	374.973	728.115	211.746
1924	400.244	789.368	223.675	3.73398	7.75413	1.93506	405.701	795.702	229.144
1925	415.356	808.975	233.091	4.30671	8.96006	2.2339	420.669	811.049	238.99
1926	426.691	832.015	240.78	4.50365	9.31563	2.33443	432.65	831.802	244.654
1927	467.117	906.453	262.517	5.0855	10.5344	2.63233	473.736	914.279	268.885
1928	483.721	933.218	272.22	5.72545	11.8694	2.96661	492.883	945.612	279.616
1929	540.862	1050.36	304.592	6.48838	13.5006	3.37015	550.311	1060.35	312.407
1930	446.94	869.264	250.954	5.30417	10.9279	2.75445	454.189	874.163	257.573
1931	311.511	600.451	175.394	3.99573	8.3021	2.06816	315.918	606.019	179.832
1932	215.847	417.05	121.702	2.94783	6.15695	1.52636	220.395	421.794	125.473
1933	273.096	524.987	154.021	4.01766	8.3639	2.07583	278.483	535.719	159.284
1934	345.42	663.726	194.803	4.92876	10.2589	2.5542	351.544	673.688	200.487
1935	408.26	783.19	229.561	6.10283	12.6306	3.16548	416.301	793.884	236.9
1936	505.45	967.476	284.822	7.78792	16.2123	4.04735	516.81	986.153	295.303
1937	582.563	1125.99	327.628	8.70816	18.0401	4.49518	595.062	1140.47	338.714
1938	460.743	886.945	259.421	7.67616	15.9238	3.96772	470.867	898.459	269.34
1939	570.003	1104.08	320.692	10.4183	21.5472	5.40243	583.939	1109.49	334.357
1940	598.559	1154.9	335.842	12.1506	25.3357	6.27441	615.482	1172.55	351.601
1941	622.886	1199.61	350.784	14.0841	29.1292	7.31386	642.117	1222.72	367.553
1942	620.737	1200.99	349.109	15.5342	31.9669	8.06865	642.136	1217.97	368.575
1943	629.666	1203.99	354.666	17.333	35.6778	9.02086	653.144	1230.18	377.809
1944	578.022	1106.58	326.806	17.2245	35.6281	8.97397	602.961	1134.72	348.087
1945	437.532	843.453	248.024	13.5821	28.0449	7.08084	456.374	860.546	263.756
1946	430.086	829.417	242.153	14.0918	28.9606	7.3552	449.393	845.997	260.45
1947	525.273	1012.51	295.857	17.4825	36.1385	9.13638	548.769	1026.8	318.717
1948	597.006	1150.4	337.485	20.2556	41.5484	10.5778	625.916	1174.19	361.451
1949	618.604	1186.27	350.627	21.2403	43.6567	11.1228	648.037	1214.59	374.215
1950	675.428	1009.55	473.866	23.5863	33.8035	16.7081	706.61	1042.49	502.231
1951	759.863	1133.01	533.532	27.0112	38.7471	19.1623	794.946	1165.28	567.832
1952	758.015	1131.26	532.955	27.5139	39.405	19.5395	792.201	1162	567.375
1953	831.917	1234.95	585.062	31.3082	44.8078	22.2725	871.395	1278.92	623.862
1954	785.083	1168.37	553.896	30.3017	43.3632	21.5122	824.548	1205.98	592.877
1955	914.795	1365.36	643.772	39.3221	55.5972	28.3087	965.736	1421.97	692.216
1956	956.601	1431.66	674.096	45.1613	62.9675	32.9678	1010.23	1483.64	725.692
1957	998.16	1484.84	704.801	48.5798	67.3711	35.6439	1054.71	1543.92	757.523
1958	920.927	1366.58	649.648	46.5842	64.1022	34.3618	974.253	1425.78	702.531
1959	1020.7	1514.29	722.37	53.7257	74.0293	39.6613	1081.89	1578.49	781.973
1960	1150.71	1706.32	817.514	63.8521	87.5394	47.3893	1220.83	1773.27	885.956
1961	1133.16	1678.61	804.631	67.2441	92.0133	49.9421	1208.08	1757.3	874.464
1962	1150.12	1697.2	817.623	70.0653	95.5584	52.1261	1227.52	1772.4	892.787
1963	1202.35	1768.97	855.014	77.0194	105.129	57.3647	1286.89	1854.38	935.598
1964	1349.99	1988.03	959.411	89.0658	120.756	66.4167	1442.28	2078.37	1049.36
1965	1402.06	2035.15	1005.14	95.1492	129.191	70.8752	1503.75	2140.68	1101.11
1966	1426.21	2048.02	1029.98	101.456	137.799	75.5483	1531.97	2154.2	1128.84
1967	1444.42	2064.14	1047.68	109.06	147.78	81.5075	1556.09	2179.75	1151.65
1968	1525.56	2164.4	1110.81	117.997	160.5	87.8346	1649.06	2279.17	1226.63
1969	1628.54	2285.34	1191.63	132.053	177.888	98.855	1755.57	2423.43	1309.49
1970	1674.4	2352.9	1228.41	139.496	187.188	104.94	1804.7	2488.14	1348.83
1971	1654.68	2322.9	1213.39	144.334	194.009	108.635	1784.42	2445.43	1337.35
1972	1735.72	2425.25	1277.03	152.668	204.43	114.902	1870.58	2561.57	1406.02
1973	1894.35	2651	1393.81	170.15	227.646	128.023	2031.79	2782.95	1524.45
1974	1972.37	2742.43	1457.59	189.212	253.532	142.299	2111.32	2887.07	1591.34
1975	1811.61	2517.17	1342.47	179.815	241.894	134.925	1936.56	2645.76	1458.7
1976	1857.6	2568.14	1381.04	199.862	268.373	150.233	1998.2	2722.15	1509.15
1977	1822.73	2518.67	1354.92	204.412	272.932	153.827	1964.72	2675.49	1487.4
1978	1882.79	2596.59	1401.52	232.041	310.628	174.767	2042.73	2755.54	1550.25
1979	1939.14	2665.9	1451.13	245.428	328.201	184.874	2103.76	2831.85	1606.21
1980	1823.9	2494.31	1372.08	245.46	327.532	185.375	1991.11	2669.23	1524.88
1981	1722.12	2353.05	1295.07	241.6	322.192	182.675	1886.18	2520.13	1447.56
1982	1596.18	2177.43	1199.57	224.901	299.862	170.134	1751.08	2338.04	1346.39
1983	1577.76	2152.28	1187.44	224.91	300.839	169.862	1732.05	2311.67	1332.58
1984	1681.25	2293.83	1265.98	245.87	327.801	186.008	1847.89	2465.47	1421.04
1985	1682.57	2280.74	1272.08	238.79	317.907	180.937	1844.63	2456.04	1424.25
1986	1644.81	2237.69	1240.77	251.952	335.469	190.835	1815.46	2418.46	1401.58
1987	1652.58	2247.14	1249.2	264.697	351.864	200.432	1828.83	2423.74	1413.46
1988	1691.58	2292.71	1282.1	279.57	372.6	211.475	1877.95	2486.64	1451.95
1989	1696.89	2298.05	1287.74	281.432	375.022	213.179	1881.26	2486.66	1460.15
1990	1623.15	2202.55	1230.43	296.127	394.381	223.723	1815.46	2395.34	1409.19
1991	1566.87	2110.81	1195.68	327.189	434.309	248.125	1778.73	2329.62	1388.84
1992	1517.74	2056.9	1151.91	321.335	428.204	243.134	1723.92	2266.25	1343.66
1993	1491.95	2022.26	1132.26	343.06	456.69	259.309	1711.27	2250.76	1334.29
1994	1540.65	2085.06	1173.43	359.588	477.902	272.418	1762.98	2315.52	1378.97
1995	1566.43	2127.31	1190.24	371.643	493.946	281.838	1800.62	2373.81	1403.46
1996	1527.53	2070.92	1161.99	376.861	502.743	284.985	1755.8	2307.99	1369.98
1997	1591.54	2147.15	1213.5	401.921	535.335	303.995	1834.36	2401.71	1434.05
1998	1575.74	2136.45	1199.68	376.105	501.077	284.883	1807.77	2375.16	1412.26
1999	1554.95	2106.3	1186.15	380.239	507.473	287.696	1787.53	2353.36	1394.76
2000	1671	2168.23	1315.06	414.274	533.739	322.998	1926.45	2442.39	1548.78
2001	1708.6	2220.56	1345.14	416.772	537.024	326.007	1965.12	2485.62	1581.58
2002	1806.99	2345.59	1422.56	443.187	570.934	347.009	2080.37	2638.11	1677.03
2003	1955.92	2548.59	1534.58	468.056	603.431	364.511	2242.03	2847.91	1799.85
2004	2138.44	2785.22	1683.1	508.041	656.022	396.231	2442.45	3097.62	1965.12
2005	2385.63	3099.57	1876.06	527.102	679.333	410.837	2703.51	3441.57	2166.29
2006	2585.6	3362.83	2033.25	569.978	735.454	443.312	2929.43	3727.73	2343.55
2007	2799.88	3644.43	2200.74	596.766	769.992	465.202	3155.58	4013.55	2530.65
2008	2766.69	3595.02	2174.06	586.745	757.208	457.773	3118.7	3961.91	2500.52
2009	2734.58	3568.09	2148.54	480.19	619.987	373.306	3017.13	3859.49	2407.47
2010	3045.1	3907.51	2417.92	601.963	767.471	474.824	3402.41	4275.15	2759.28
2011	3182.92	4079.83	2533.81	647.61	824.964	510.845	3565.1	4470.16	2890.24
2012	3232.97	4136.33	2570.51	634.164	808.319	499.855	3598.3	4519.59	2915.19
2013	3387.25	4336.07	2696.12	597.903	762.534	471.026	3732.33	4686.64	3031.78
2014	3475.03	4448.33	2771.31	599.789	765.102	472.648	3821.78	4804.22	3095.59
2015	3405.44	4352.13	2712.88	567.211	722.938	447.231	3732.08	4688.38	3016.64

## Sheet: Fig 2g,h,i
	Old scrap generation(Mt/yr)			EoL recycling rate			Secondary share
Year	Deterministic (best) estimate	97.5%-ile	2.5%-ile	Deterministic (best) estimate	97.5%-ile	2.5%-ile	Deterministic (best) estimate	97.5%-ile	2.5%-ile
1900	6.37552	6.37552	6.37552	0.111814	0.124255	0.099373	0.010853	0.0139476	0.00775839
1901	6.3774	6.37809	6.37671	0.117503	0.130486	0.104519	0.0109712	0.0140103	0.0079322
1902	6.37746	6.37942	6.3755	0.11832	0.131784	0.104857	0.00990497	0.0126706	0.00713934
1903	6.37817	6.41915	6.33719	0.11484	0.128005	0.101674	0.00941905	0.0120637	0.00677437
1904	6.38191	6.47768	6.28615	0.121034	0.134817	0.107251	0.0111885	0.0144628	0.0079141
1905	6.39705	6.5937	6.2004	0.143287	0.16004	0.126533	0.0131628	0.0169293	0.00939631
1906	6.44269	6.68901	6.19637	0.179183	0.199486	0.158879	0.0172234	0.0215342	0.0129126
1907	6.55079	6.95205	6.14952	0.201302	0.225499	0.177105	0.0180383	0.0227302	0.0133465
1908	6.76042	7.35018	6.17066	0.158376	0.177644	0.139108	0.01762	0.0230172	0.0122228
1909	7.11037	7.91228	6.30846	0.186044	0.20977	0.162318	0.0202463	0.0258748	0.0146179
1910	7.62464	8.63732	6.61197	0.187402	0.212138	0.162667	0.0216494	0.0275781	0.0157206
1911	8.31035	9.53557	7.08514	0.181099	0.205899	0.156299	0.023051	0.0299282	0.0161738
1912	9.15825	10.6034	7.71307	0.195319	0.22274	0.167897	0.0244382	0.0311612	0.0177153
1913	10.1428	11.8151	8.47048	0.190908	0.218303	0.163513	0.0250341	0.0320186	0.0180495
1914	11.2314	13.1309	9.33181	0.166638	0.191557	0.141719	0.0262896	0.0330041	0.019575
1915	12.3944	14.5285	10.2603	0.178629	0.206496	0.150761	0.0285063	0.0347254	0.0222873
1916	13.6058	15.9699	11.2416	0.174775	0.201225	0.148325	0.0276424	0.0347821	0.0205026
1917	14.8493	17.439	12.2595	0.181675	0.209659	0.153691	0.0296499	0.0367756	0.0225241
1918	16.1157	18.9339	13.2976	0.174288	0.201941	0.146634	0.031205	0.0384557	0.0239543
1919	17.3982	20.4571	14.3394	0.143167	0.167219	0.119114	0.0328559	0.0406121	0.0250998
1920	18.6862	21.9847	15.3877	0.1594	0.186067	0.132733	0.0351288	0.0432059	0.0270517
1921	19.9682	23.4934	16.4429	0.105921	0.125551	0.0862921	0.0361129	0.0440834	0.0281423
1922	21.2282	24.9541	17.5022	0.107551	0.127343	0.08776	0.0345388	0.0437498	0.0253278
1923	22.4489	26.3559	18.542	0.120092	0.142204	0.0979799	0.0366882	0.0452616	0.0281148
1924	23.6128	27.6845	19.541	0.113192	0.133778	0.0926058	0.035708	0.0448456	0.0265703
1925	24.7051	28.9324	20.4778	0.126604	0.149663	0.103545	0.0372693	0.0457299	0.0288087
1926	25.7142	30.0883	21.3402	0.126725	0.149759	0.103691	0.0373779	0.0457459	0.0290099
1927	26.6247	31.1132	22.1363	0.135909	0.160357	0.11146	0.0386207	0.0472758	0.0299657
1928	27.4266	32.0043	22.8489	0.147816	0.17413	0.121502	0.0405374	0.0492119	0.0318628
1929	28.126	32.7826	23.4694	0.159863	0.188191	0.131534	0.0417872	0.0507352	0.0328393
1930	28.7468	33.4903	24.0033	0.137022	0.161801	0.112243	0.0428134	0.0522001	0.0334267
1931	29.329	34.1808	24.4772	0.112186	0.13332	0.0910517	0.0446456	0.054014	0.0352772
1932	29.9186	34.9012	24.936	0.0872354	0.10444	0.0700305	0.0452314	0.0545248	0.035938
1933	30.5594	35.6941	25.4246	0.111651	0.133402	0.0899005	0.0461677	0.0548765	0.0374588
1934	31.2853	36.5838	25.9868	0.127595	0.151791	0.103398	0.0463008	0.0555451	0.0370565
1935	32.1122	37.5871	26.6374	0.147927	0.175629	0.120225	0.0473381	0.0565228	0.0381533
1936	33.0276	38.6819	27.3733	0.174456	0.206471	0.142442	0.0481766	0.0573263	0.0390269
1937	33.9891	39.8161	28.1622	0.183164	0.216434	0.149895	0.0488785	0.0584707	0.0392863
1938	34.9321	40.9087	28.9554	0.16926	0.200873	0.137647	0.0532248	0.0633962	0.0430534
1939	35.7777	41.8483	29.7072	0.211434	0.249791	0.173076	0.0573694	0.0681663	0.0465726
1940	36.4671	42.5862	30.348	0.237679	0.280597	0.194761	0.0644658	0.0770116	0.05192
1941	36.984	43.1445	30.8234	0.271626	0.320251	0.223001	0.0723578	0.0860042	0.0587114
1942	37.3666	43.6034	31.1297	0.300427	0.354534	0.246319	0.0774024	0.0907215	0.0640833
1943	37.6959	44.0441	31.3477	0.3321	0.392146	0.272053	0.0816385	0.0947002	0.0685767
1944	38.0784	44.5889	31.5679	0.337664	0.40004	0.275288	0.0857047	0.0987414	0.0726679
1945	38.6045	45.3047	31.9044	0.282987	0.337989	0.227984	0.0905272	0.10442	0.0766339
1946	39.3287	46.2225	32.4349	0.283508	0.338334	0.228683	0.0952363	0.110862	0.0796105
1947	40.2688	47.3561	33.1815	0.326667	0.388565	0.26477	0.096264	0.11232	0.0802078
1948	41.4127	48.7093	34.1161	0.35579	0.422288	0.289293	0.0976974	0.114063	0.0813318
1949	42.7207	50.251	35.1904	0.358803	0.425788	0.291817	0.0995617	0.116668	0.0824557
1950	44.1279	51.8869	36.369	0.395321	0.467567	0.323074	0.101053	0.119	0.0831061
1951	45.5621	53.5245	37.5997	0.421365	0.497009	0.345721	0.103915	0.122875	0.0849552
1952	46.9537	55.0783	38.8291	0.416604	0.490855	0.342353	0.106192	0.126058	0.086325
1953	48.2448	56.4957	39.9938	0.448818	0.527378	0.370258	0.108454	0.128215	0.0886924
1954	49.4099	57.77	41.0498	0.430244	0.505862	0.354626	0.110974	0.132092	0.0898563
1955	50.4727	58.9664	41.9789	0.497909	0.584102	0.411716	0.116537	0.137958	0.095116
1956	51.5122	60.2125	42.8119	0.52243	0.612308	0.432553	0.121947	0.144694	0.0991998
1957	52.6387	61.6246	43.6528	0.534684	0.627262	0.442107	0.124014	0.146734	0.101294
1958	53.9733	63.3141	44.6324	0.503974	0.591828	0.416119	0.126026	0.149853	0.1022
1959	55.6188	65.3958	45.8418	0.540942	0.635416	0.446468	0.130198	0.155202	0.105195
1960	57.6429	67.9017	47.384	0.588007	0.689774	0.486239	0.134688	0.160067	0.109308
1961	60.0813	70.8858	49.2769	0.608728	0.715384	0.502071	0.139737	0.164771	0.114703
1962	62.9271	74.3186	51.5356	0.616079	0.724288	0.50787	0.142584	0.167375	0.117792
1963	66.1553	78.1953	54.1153	0.643301	0.757184	0.529419	0.146205	0.170775	0.121635
1964	69.7239	82.4877	56.9601	0.684362	0.80429	0.564434	0.149771	0.174487	0.125054
1965	73.5893	87.1254	60.0531	0.698186	0.820771	0.575601	0.154068	0.179636	0.128501
1966	77.7207	92.0492	63.3922	0.709848	0.835377	0.58432	0.158448	0.184196	0.1327
1967	82.0926	97.2548	66.9304	0.735479	0.86596	0.604998	0.166529	0.193225	0.139833
1968	86.667	102.719	70.6155	0.773784	0.911054	0.636513	0.172289	0.199355	0.145223
1969	91.4279	108.415	74.4412	0.754798	0.888495	0.6211	0.170118	0.196584	0.143653
1970	96.3756	114.328	78.4232	0.744631	0.877526	0.611736	0.171586	0.198089	0.145084
1971	101.524	120.489	82.5587	0.737299	0.870251	0.604348	0.180471	0.209186	0.151755
1972	106.907	126.952	86.8632	0.723558	0.853688	0.593429	0.175545	0.202821	0.148268
1973	112.544	133.65	91.4369	0.696898	0.822994	0.570803	0.169311	0.195433	0.143188
1974	118.446	140.72	96.1706	0.678559	0.801175	0.555943	0.16584	0.190395	0.141285
1975	124.584	147.961	101.207	0.609532	0.721642	0.497422	0.166367	0.191325	0.141409
1976	130.984	155.523	106.446	0.648764	0.767939	0.529589	0.176715	0.202468	0.150961
1977	137.649	163.449	111.85	0.644949	0.764653	0.525246	0.181651	0.2077	0.155603
1978	144.546	171.616	117.475	0.69766	0.827252	0.568069	0.194576	0.221693	0.167459
1979	151.651	180.023	123.278	0.70756	0.838748	0.576373	0.197811	0.22517	0.170452
1980	158.93	188.607	129.253	0.699987	0.831902	0.568071	0.2054	0.232599	0.178201
1981	166.36	197.366	135.354	0.67455	0.802787	0.546313	0.206773	0.234524	0.179021
1982	173.913	206.301	141.524	0.630755	0.7529	0.50861	0.213675	0.242978	0.184371
1983	181.548	215.364	147.732	0.645153	0.771592	0.518715	0.215142	0.242853	0.187431
1984	189.188	224.32	154.056	0.668744	0.797813	0.539675	0.22185	0.251335	0.192365
1985	196.773	233.192	160.354	0.612764	0.731211	0.494316	0.209181	0.23711	0.181252
1986	204.226	241.916	166.536	0.64102	0.766038	0.516002	0.227512	0.257113	0.197911
1987	211.495	250.345	172.646	0.644886	0.769789	0.519982	0.233032	0.263168	0.202895
1988	218.53	258.592	178.468	0.670668	0.799681	0.541655	0.236404	0.266751	0.206056
1989	225.255	266.249	184.261	0.650191	0.775311	0.52507	0.232688	0.262433	0.202944
1990	231.609	273.499	189.72	0.686442	0.81901	0.553874	0.25342	0.285123	0.221717
1991	237.583	280.263	194.903	0.709319	0.845419	0.573219	0.272132	0.305173	0.23909
1992	243.23	286.656	199.804	0.705123	0.841955	0.56829	0.27857	0.312288	0.244851
1993	248.65	292.836	204.465	0.733952	0.876052	0.591852	0.295835	0.33055	0.261119
1994	253.996	299.058	208.933	0.712781	0.851048	0.574514	0.29401	0.32832	0.2597
1995	259.405	305.448	213.362	0.734764	0.877494	0.592035	0.301981	0.337014	0.266947
1996	264.99	312.057	217.923	0.730519	0.872632	0.588406	0.306954	0.341031	0.272877
1997	270.827	318.904	222.749	0.741925	0.887349	0.596501	0.304705	0.338683	0.270728
1998	276.937	326.029	227.845	0.713466	0.855609	0.571323	0.300127	0.333838	0.266417
1999	283.294	333.429	233.159	0.696903	0.835688	0.558117	0.300009	0.33385	0.266168
2000	289.804	340.966	238.641	0.721332	0.862177	0.580486	0.296712	0.329796	0.263628
2001	296.369	348.611	244.128	0.710824	0.850916	0.570732	0.294509	0.327747	0.26127
2002	302.898	356.125	249.671	0.727074	0.869095	0.585052	0.293862	0.326907	0.260818
2003	309.394	363.705	255.083	0.750257	0.896177	0.604337	0.291492	0.324383	0.2586
2004	315.829	371.201	260.458	0.780004	0.930627	0.629382	0.286181	0.318697	0.253665
2005	322.235	378.708	265.761	0.777219	0.927454	0.626984	0.275852	0.307628	0.244076
2006	328.646	386.184	271.108	0.809506	0.963685	0.655327	0.273824	0.305404	0.242245
2007	335.167	393.781	276.553	0.814755	0.969843	0.659668	0.267717	0.298903	0.236532
2008	341.881	401.632	282.13	0.788686	0.939431	0.637941	0.263463	0.294409	0.232517
2009	348.954	410.052	287.856	0.65533	0.784115	0.526545	0.233061	0.262034	0.204089
2010	356.615	419.22	294.009	0.768447	0.91464	0.622253	0.251988	0.282302	0.221673
2011	365.131	429.578	300.684	0.802312	0.955928	0.648697	0.254885	0.285349	0.224421
2012	374.726	441.333	308.119	0.774941	0.924184	0.625698	0.246465	0.276684	0.216245
2013	385.615	454.654	316.576	0.704587	0.840225	0.568949	0.221695	0.249927	0.193463
2014	397.997	469.754	326.24	0.693204	0.827596	0.558811	0.219956	0.248045	0.191867
2015	411.885	486.471	337.3	0.647365	0.774251	0.520479	0.214804	0.242421	0.187187

## Sheet: Fig 3
Fig.5a Sankey diagram
Unit: million tons	Mining production			Ore Preparation 1/SI			Ore Preparation 2/PE			DRI			BF			IF			SM1/PD			SM2/OHF				SM3/BM				SM4/BOF				SM5/CB			SM6/EAF				CC			IC			SeM
	Input	Output	Loss	Input	Output	Loss	Input	Output	Loss	Input	Output	Loss	Input	Output	Loss	Pig iron Input	Output	Loss	Pig iron Input	Output	Loss	Pig iron Input	Input Scrap	Output	Loss	Pig iron Input	Input Scrap	Output	Loss	Pig iron Input	Input scrap	Output	Loss	Input Scrap	Output	Loss	DRI	Input from Scrap	Output	Loss	Input	Output	Loss	Input	Output	Loss	Input	Output	Loss
Sum	53962.4	45942.8	8019.55	39707.6	35867.6	3839.99	5018.8	4565.16	453.637	1216.46	1101.68	114.779	40432.8	36567.3	3865.51	3789.95	2885.55	904.396	96.55	76.2407	20.3093	8359.91	7169.5	12262.8	3266.56	1353.41	71.2297	1079.88	344.757	23137.6	4424.67	26043.5	1518.72	24.5062	19.3156	5.1906	1101.68	14461.2	12343	2118.24	29577.4	27408.9	2168.51	22247.3	15862.7	6384.65	3171.88	3013.08	158.807
Fig.5b-c	Tier 1		Tier 2				Tier 3
	EU	NA	DAM	AF	DAO	LAC	IN	CN
1995	275570	122726	36884.9	13700.8	147714	34633.7	22689	107115
1996	262888	124476	39377.7	12666.6	146927	35869.5	23784	113690
1997	272611	129489	40952.6	12871	156688	36965.8	24693	124966
1998	264133	129945	36140.7	12806	143141	36121.1	23332	131555
1999	265228	130044	38417.5	12818	144181	34593.5	25658	139388
2000	289390	135373	41518.3	13827	157383	39114.8	26689	145396
2001	284700	119857	43575.6	14916.1	154577	37373.8	27291	168895
2002	286869	122950	46813.1	15807.1	161426	40858.5	28814	200479
2003	296316	126161	49923.6	16288.8	165218	43046.7	31779	241245
2004	312976	134022	58080.5	16706.4	168538	45874.6	32626	300085
2005	307299	127541	58842	17951	168937	45318	45780	374732
2006	326467	131791	62806	18695	173372	45298	49450	442660
2007	333627	132619	69230	18675	180504	48232	53468	510191
2008	312359	124493	69164	16997	180788	47356	57791	520194
2009	233454	83772.4	66038.9	15334.7	142120	37776	63527	592884
2010	278031	111562	75302.6	16559.1	176661	43888.2	68976	658497
2011	287260	118675	85066.3	15631.3	183368	48164.5	73471	722147
2012	276141	121586	85596	15271.8	182110	46379	77264	751704
2013	272331	118978	85439.5	15897.9	182244	45821.7	81298.8	844281
2014	272535	121093	91734.6	14819.9	187675	45042.8	87291.5	845528
2015	264868	110938	87524.5	13635.8	180522	43900.1	89026.4	825217
1995	0.523362		0.306075				0.170563
2015	0.232606		0.20152				0.565874
Note: the intensity data is obtained from Hasanbeigi, A. & Springer, C. How Clean Is the U.S. Steel Industry? An International Benchmarking of Energy and CO2 Intensities. (2019).
[truncated: 34 more columns]

## Sheet: Fig 4a,b,c
	GHG intensity t CO2-eq / t steel
	Total steel production				Primary route steel production				Secondary route steel production
Year	Scope 1	Scope 2	Scope 3	Total	Scope 1	Scope 2	Scope 3	Total	Scope 1	Scope 2	Scope 3	Total
1900	2.09065	1.90554	3.72261	7.71879	2.10824	1.91677	3.75648	7.78148	0.393372	0.820495	0.455657	1.66952
1901	2.01714	1.92811	3.59408	7.53933	2.03409	1.93948	3.62685	7.60043	0.393115	0.833587	0.457514	1.68422
1902	2.01366	1.956	3.58027	7.54993	2.02852	1.966	3.60896	7.60348	0.393235	0.848056	0.459827	1.70112
1903	2.02596	1.98035	3.58924	7.59555	2.04047	1.99022	3.61709	7.64778	0.393202	0.86141	0.461424	1.71604
1904	2.04027	2.00555	3.59873	7.64456	2.05788	2.01761	3.63225	7.70774	0.393264	0.875609	0.463618	1.73249
1905	2.02683	2.03027	3.57223	7.62932	2.04754	2.04474	3.61161	7.7039	0.393555	0.890433	0.466251	1.75024
1906	1.83776	2.02135	3.26436	7.12347	1.86117	2.0392	3.30984	7.21021	0.393277	0.903387	0.467924	1.76459
1907	1.89279	2.04988	3.36153	7.30419	1.91887	2.06948	3.41187	7.40022	0.393456	0.917958	0.470201	1.78162
1908	2.02114	2.0947	3.55021	7.66606	2.04881	2.11449	3.60252	7.76581	0.393388	0.932127	0.472388	1.7979
1909	1.93445	2.09745	3.41036	7.44226	1.96478	2.12013	3.46814	7.55305	0.393696	0.946639	0.474504	1.81484
1910	1.93924	2.13688	3.38382	7.45993	1.97163	2.16151	3.44476	7.57791	0.39309	0.958738	0.475993	1.82782
1911	1.87195	2.12855	3.26533	7.26584	1.9053	2.15494	3.32819	7.38843	0.393857	0.9636	0.476771	1.83423
1912	1.81827	2.12916	3.17341	7.12084	1.85247	2.15721	3.23811	7.24779	0.393681	0.965183	0.476894	1.83576
1913	1.91803	2.18264	3.2947	7.39538	1.95479	2.21179	3.36271	7.52929	0.393754	0.967463	0.476877	1.83809
1914	1.75872	2.14332	3.04925	6.95129	1.79386	2.17348	3.11548	7.08282	0.393424	0.968837	0.476766	1.83903
1915	1.66124	2.12731	2.86284	6.65138	1.69769	2.16067	2.93138	6.78974	0.393672	0.972558	0.477374	1.8436
1916	1.77715	2.17263	3.05708	7.00686	1.81479	2.20523	3.12725	7.14727	0.393721	0.97464	0.477574	1.84594
1917	1.63483	2.13615	2.84177	6.61276	1.67162	2.1706	2.91178	6.754	0.39375	0.97767	0.477965	1.84938
1918	1.63205	2.14956	2.81711	6.59872	1.67049	2.18586	2.88972	6.74607	0.393588	0.979287	0.477897	1.85077
1919	1.69129	2.18137	2.89791	6.77056	1.73389	2.2208	2.97733	6.93202	0.393646	0.981632	0.478022	1.8533
1920	1.6051	2.15397	2.74384	6.50292	1.64734	2.19463	2.82288	6.66486	0.393338	0.983366	0.477951	1.85465
1921	1.55456	2.13763	2.6348	6.32698	1.59682	2.17966	2.71329	6.48977	0.393597	0.984767	0.47797	1.85633
1922	1.75838	2.2079	2.86091	6.82719	1.80503	2.2497	2.94235	6.99707	0.393645	0.986263	0.4782	1.85811
1923	1.62095	2.15196	2.62398	6.39689	1.6663	2.19516	2.70325	6.56471	0.3935	0.985867	0.477414	1.85678
1924	1.71902	2.18763	2.76555	6.67221	1.76612	2.23031	2.84683	6.84326	0.393841	0.988263	0.477981	1.86009
1925	1.5855	2.13701	2.53985	6.26235	1.62986	2.17968	2.61663	6.42617	0.393538	0.988253	0.477552	1.85934
1926	1.57239	2.13829	2.49776	6.20843	1.61701	2.18195	2.5742	6.37316	0.393577	0.989095	0.477297	1.85997
1927	1.58221	2.14273	2.49409	6.21904	1.62839	2.18749	2.57245	6.38833	0.393634	0.98988	0.477131	1.86064
1928	1.52443	2.11879	2.38963	6.03286	1.57132	2.16578	2.46887	6.20597	0.393517	0.990403	0.476803	1.86072
1929	1.56567	2.13201	2.42849	6.12618	1.61526	2.18027	2.51106	6.30659	0.393605	0.991558	0.476973	1.86214
1930	1.67261	2.16787	2.55557	6.39605	1.72862	2.21956	2.64655	6.59473	0.393707	0.992519	0.476676	1.8629
1931	1.5832	2.13863	2.42225	6.14409	1.6373	2.19056	2.5107	6.33857	0.393553	0.99744	0.477231	1.86822
1932	1.47472	2.09955	2.27157	5.84584	1.5246	2.15018	2.35434	6.02912	0.393768	1.00263	0.477828	1.87422
1933	1.37522	2.06378	2.12296	5.56196	1.42152	2.11351	2.20054	5.73557	0.393504	1.0075	0.478512	1.87952
1934	1.43969	2.09754	2.20481	5.74205	1.48897	2.14854	2.28613	5.92364	0.393586	1.01277	0.479139	1.8855
1935	1.39872	2.09032	2.13972	5.62875	1.44717	2.14188	2.21979	5.80885	0.39362	1.01745	0.47952	1.89059
1936	1.38018	2.08598	2.10522	5.57138	1.42923	2.13892	2.186	5.75415	0.393651	1.02311	0.480285	1.89705
1937	1.48446	2.13265	2.23594	5.85305	1.53911	2.18799	2.32391	6.051	0.393865	1.02789	0.480701	1.90246
1938	1.43429	2.11619	2.16033	5.7108	1.49115	2.1753	2.25212	5.91857	0.393396	1.03164	0.480671	1.9057
1939	1.41818	2.10647	2.13038	5.65502	1.47941	2.17045	2.22888	5.87874	0.393725	1.03817	0.481947	1.91384
1940	1.44744	2.11845	2.16472	5.73062	1.51867	2.19134	2.27839	5.98839	0.393647	1.04306	0.48239	1.9191
1941	1.48742	2.13397	2.20623	5.82761	1.57026	2.216	2.33691	6.12317	0.394584	1.04918	0.482998	1.92676
1942	1.44058	2.11463	2.12933	5.68453	1.52632	2.20139	2.26442	5.99213	0.395705	1.05544	0.483576	1.93472
1943	1.37244	2.08856	2.03745	5.49845	1.45794	2.17849	2.17355	5.80998	0.396944	1.06277	0.484584	1.9443
1944	1.31931	2.07005	1.96643	5.35579	1.4046	2.16262	2.10356	5.67078	0.398205	1.07015	0.48566	1.95401
1945	1.36062	2.08351	2.01328	5.45742	1.45545	2.18299	2.1639	5.80235	0.399228	1.07611	0.48599	1.96133
1946	1.35423	2.08201	2.00522	5.44146	1.45279	2.18522	2.16217	5.80018	0.400277	1.08212	0.486434	1.96883
1947	1.35243	2.08786	2.00655	5.44684	1.45245	2.19306	2.16627	5.81178	0.401524	1.08974	0.487568	1.97883
1948	1.35943	2.09196	2.01434	5.46573	1.46117	2.19773	2.17665	5.83555	0.402704	1.09633	0.488284	1.98732
1949	1.37424	2.09587	2.03076	5.50087	1.47949	2.20354	2.19794	5.88096	0.403552	1.10258	0.488835	1.99496
1950	1.35879	2.09455	2.01947	5.47281	1.46397	2.20324	2.18817	5.85539	0.404481	1.10813	0.488893	2.00151
1951	1.3969	2.09321	2.0448	5.53491	1.50914	2.20433	2.22084	5.93431	0.403581	1.10795	0.487347	1.99888
1952	1.4095	2.08276	2.03781	5.53006	1.52577	2.19517	2.21709	5.93802	0.4026	1.10736	0.48566	1.99562
1953	1.40529	2.06447	2.00659	5.47635	1.52485	2.17858	2.18797	5.89139	0.402155	1.10845	0.484575	1.99518
1954	1.41256	2.04714	1.98957	5.44927	1.53614	2.16205	2.17362	5.87181	0.401548	1.10928	0.483465	1.99429
1955	1.38147	2.02092	1.92892	5.33131	1.50779	2.13897	2.1158	5.76255	0.40174	1.10573	0.479431	1.9869
1956	1.38019	2.00192	1.89773	5.27984	1.513	2.1243	2.09088	5.72818	0.402038	1.10124	0.475021	1.9783
1957	1.4144	1.99616	1.91195	5.32251	1.55571	2.12196	2.11276	5.79044	0.401537	1.09866	0.471999	1.9722
1958	1.41242	1.96931	1.88071	5.26244	1.55451	2.09204	2.07908	5.72564	0.401248	1.09583	0.468988	1.96607
1959	1.43214	1.95731	1.87729	5.26673	1.58283	2.08336	2.08326	5.74946	0.400693	1.09543	0.467351	1.96347
1960	1.4408	1.93592	1.85904	5.23576	1.59833	2.06327	2.07008	5.73168	0.400111	1.09352	0.46492	1.95855
1961	1.38944	1.91205	1.77499	5.07647	1.5473	2.04513	1.98398	5.57642	0.395002	1.07413	0.458479	1.92761
1962	1.37607	1.89299	1.73462	5.00368	1.53651	2.02926	1.94315	5.50892	0.389378	1.05446	0.452151	1.89599
1963	1.33574	1.87214	1.66568	4.87356	1.49569	2.01286	1.87074	5.37929	0.384065	1.03486	0.445628	1.86456
1964	1.32731	1.86534	1.63312	4.82577	1.49154	2.01258	1.83988	5.344	0.378614	1.01468	0.43881	1.83211
1965	1.33298	1.82739	1.60796	4.76833	1.50472	1.97617	1.81814	5.29903	0.372833	0.9958	0.432917	1.80155
1966	1.32733	1.79248	1.57006	4.68988	1.50434	1.94141	1.78118	5.22693	0.370537	0.986641	0.428896	1.78607
1967	1.31587	1.74502	1.5301	4.591	1.50298	1.89862	1.74786	5.14946	0.363738	0.963567	0.422047	1.74935
1968	1.31832	1.69905	1.50392	4.5213	1.51579	1.85424	1.7271	5.09713	0.356633	0.94407	0.41701	1.71771
1969	1.32678	1.67933	1.48215	4.48826	1.52252	1.83121	1.69869	5.05241	0.354823	0.9241	0.4069	1.68582
1970	1.33369	1.67305	1.46141	4.46815	1.53395	1.82908	1.67783	5.04086	0.351502	0.907589	0.400018	1.65911
1971	1.36552	1.65374	1.45919	4.47846	1.58506	1.81782	1.68903	5.09191	0.350709	0.895162	0.396699	1.64257
1972	1.35232	1.61429	1.41509	4.3817	1.56238	1.76813	1.62971	4.96023	0.350757	0.881256	0.391793	1.62381
1973	1.36085	1.59058	1.39138	4.34281	1.56319	1.73634	1.59373	4.89327	0.353052	0.86467	0.383516	1.60124
1974	1.32531	1.53783	1.32808	4.19122	1.51489	1.67255	1.51456	4.702	0.35578	0.847561	0.374366	1.57771
1975	1.3485	1.5218	1.31758	4.18788	1.54369	1.6573	1.50465	4.70565	0.357827	0.834261	0.368059	1.56015
1976	1.33115	1.48407	1.26848	4.0837	1.53808	1.62471	1.4605	4.62329	0.357623	0.823846	0.365204	1.54667
1977	1.32224	1.44286	1.23216	3.99725	1.53302	1.58018	1.42209	4.5353	0.357082	0.812718	0.362369	1.53217
1978	1.30493	1.39409	1.18909	3.88811	1.53146	1.53553	1.38733	4.45432	0.356923	0.802219	0.359444	1.51859
1979	1.31244	1.34353	1.1635	3.81948	1.54584	1.47831	1.36054	4.38468	0.356812	0.79212	0.356779	1.50571
1980	1.29935	1.29957	1.12319	3.72211	1.54076	1.43221	1.32014	4.29311	0.356452	0.781544	0.35395	1.49195
1981	1.25941	1.21687	1.06547	3.54174	1.49305	1.33223	1.24948	4.07476	0.353043	0.76869	0.351565	1.4733
1982	1.31139	1.18757	1.08143	3.58039	1.56971	1.30345	1.27805	4.15122	0.349661	0.756083	0.34939	1.45513
1983	1.30801	1.16785	1.06471	3.54057	1.568	1.27858	1.25672	4.1033	0.350338	0.759506	0.357382	1.46723
1984	1.32207	1.1208	1.0508	3.49367	1.59725	1.22666	1.24722	4.07113	0.346691	0.745629	0.354598	1.44692
1985	1.26544	1.03667	0.981837	3.28395	1.50816	1.12095	1.14938	3.77848	0.33836	0.714458	0.341852	1.39467
1986	1.28747	0.993521	0.974142	3.25514	1.56599	1.08058	1.15971	3.80629	0.33276	0.695292	0.338073	1.36613
1987	1.26377	0.922113	0.929442	3.11533	1.54627	0.997872	1.11032	3.65446	0.325989	0.670794	0.329018	1.3258
1988	1.2458	0.869718	0.89684	3.01236	1.52956	0.934848	1.07135	3.53576	0.322209	0.657856	0.32887	1.30894
1989	1.20404	0.801202	0.845931	2.85118	1.47127	0.853035	1.00408	3.32838	0.313388	0.627867	0.318701	1.25996
1990	1.20133	0.748609	0.823921	2.77386	1.50202	0.79637	0.995093	3.29348	0.306705	0.606068	0.31453	1.2273
1991	1.13027	0.716375	0.776157	2.6228	1.43713	0.762005	0.951375	3.15051	0.303239	0.593444	0.303933	1.20062
1992	1.14467	0.698863	0.786056	2.62959	1.46989	0.744593	0.971914	3.1864	0.298236	0.580803	0.302573	1.18161
1993	1.13581	0.672593	0.777403	2.58581	1.48706	0.715413	0.977541	3.18002	0.294605	0.570282	0.298161	1.16305
1994	1.09472	0.651561	0.747202	2.49349	1.42767	0.69246	0.938048	3.05818	0.289375	0.552631	0.285578	1.12758
1995	1.12684	0.652158	0.768335	2.54734	1.48617	0.692792	0.973964	3.15293	0.290468	0.557677	0.289737	1.13788
1996	1.07384	0.601795	0.735012	2.41065	1.42572	0.642638	0.937807	3.00617	0.27345	0.508611	0.273665	1.05573
1997	1.03723	0.590453	0.714914	2.3426	1.37042	0.626811	0.908221	2.90545	0.273074	0.507293	0.271613	1.05198
1998	1.0951	0.613196	0.756559	2.46486	1.44354	0.650869	0.95911	3.05352	0.278247	0.525232	0.2818	1.08528
1999	1.06247	0.594017	0.734214	2.3907	1.39753	0.628132	0.929065	2.95473	0.274257	0.513098	0.275682	1.06304
2000	1.04054	0.598887	0.723284	2.36271	1.35942	0.628947	0.909402	2.89777	0.278794	0.526579	0.278569	1.08394
2001	1.05187	0.604733	0.729846	2.38645	1.37238	0.636103	0.916949	2.92544	0.280024	0.529835	0.279426	1.08928
2002	1.04841	0.602332	0.730477	2.38122	1.36634	0.632001	0.917028	2.91537	0.280595	0.531329	0.28009	1.09201
2003	1.06144	0.584123	0.738145	2.38371	1.38336	0.613818	0.927075	2.92426	0.273514	0.511255	0.27569	1.06046
2004	1.03751	0.586684	0.727777	2.35197	1.342	0.617787	0.90792	2.86771	0.27253	0.508166	0.275103	1.0558
2005	1.08487	0.590349	0.756599	2.43182	1.39163	0.619924	0.938299	2.94985	0.273849	0.511747	0.276114	1.06171
2006	1.07746	0.578338	0.753485	2.40928	1.37879	0.605764	0.93238	2.91694	0.271191	0.504122	0.274626	1.04994
2007	1.09161	0.576958	0.762917	2.43149	1.38939	0.603728	0.940041	2.93316	0.270651	0.502279	0.274383	1.04731
2008	1.07794	0.576127	0.758806	2.41287	1.36478	0.601912	0.93084	2.89753	0.271223	0.503771	0.275009	1.05
2009	1.14612	0.565151	0.800891	2.51217	1.41071	0.58657	0.959897	2.95718	0.267619	0.493365	0.272786	1.03377
2010	1.1158	0.560235	0.78419	2.46022	1.39914	0.58117	0.95502	2.93533	0.269338	0.497789	0.273878	1.04101
2011	1.0889	0.550385	0.768383	2.40767	1.36801	0.571338	0.936975	2.87632	0.26685	0.488659	0.271816	1.02732
2012	1.08221	0.541728	0.762529	2.38647	1.34857	0.562991	0.923082	2.83465	0.263341	0.476893	0.269076	1.00931
2013	1.06535	0.531551	0.75147	2.34838	1.29243	0.549297	0.888256	2.72999	0.261062	0.468644	0.26697	0.996675
2014	1.08114	0.534023	0.76127	2.37643	1.31096	0.553469	0.899911	2.76434	0.260411	0.464724	0.266203	0.991338
2015	1.09061	0.53791	0.765203	2.39373	1.31646	0.558578	0.901173	2.77621	0.260456	0.46281	0.265629	0.988894

## Sheet: Fig 4d,e,f
	Period	Cumulative Amount (5 years)			Emission decomposition (Mt CO2 eq/5 years)			Change rate decomposition (%)			Cross factor
		Emission	Volume	Intensity	Emission	Volume	Intensity	Emission	Volume	Intensity
		(Mt CO2 eq)	(Mt)	(t CO2eq/t)	change	factor	factor	change	factor	factor
Total steel production	1900-1905	1081	143.9	7.5
	1906-1910	1451.6	198.5	7.3	371	404	-33	29.3	31.9	-2.6	0.06
	1911-1915	1679.9	239.3	7	228	292	-64	14.6	18.7	-4.1	0.03
	1916-1920	1704.4	257.2	6.6	24	122	-97	1.4	7.2	-5.8	0
	1921-1925	1654.4	257.1	6.4	-50	-1	-49	-3	0	-2.9	0
	1926-1930	2227.1	363.7	6.1	573	668	-96	29.5	34.3	-5	0.13
	1931-1935	1458.1	255.8	5.7	-769	-639	-130	-41.7	-34.8	-7.2	0.26
	1936-1940	2560.9	453.9	5.6	1103	1123	-20	54.9	55.8	-1	0.08
	1941-1945	2750	500.2	5.5	189	258	-69	7.1	9.7	-2.6	0
	1946-1950	2787.1	518.1	5.4	37	97	-60	1.3	3.5	-2.2	0
	1951-1955	4273.5	796.6	5.4	1486	1496	-10	42.1	42.4	-0.3	0.01
	1956-1960	5429.1	1047.5	5.2	1156	1322	-166	23.8	27.2	-3.4	0.06
	1961-1965	6747.7	1401.1	4.8	1319	1764	-445	21.7	28.9	-7.3	0.11
	1966-1970	8336.5	1866.3	4.5	1589	2154	-565	21.1	28.5	-7.5	0.11
	1971-1975	9612	2281.1	4.2	1275	1798	-522	14.2	20	-5.8	0.04
	1976-1980	9616.5	2557.2	3.8	5	1099	-1094	0	11.4	-11.4	0
	1981-1985	8278.1	2500.9	3.3	-1338	-199	-1139	-15	-2.2	-12.7	0.01
	1986-1990	8082.5	2857.7	2.8	-196	1091	-1287	-2.4	13.3	-15.7	-0.01
	1991-1995	7627.3	3135.2	2.4	-455	728	-1183	-5.8	9.3	-15	-0.02
	1996-2000	8046	3551.5	2.3	419	977	-558	5.3	12.5	-7.1	0.01
	2001-2005	10194.9	4526.7	2.3	2149	2203	-54	23.6	24.1	-0.6	0.01
	2006-2010	14167.8	6080.8	2.3	3973	3563	409	32.6	29.3	3.4	-0.08
	2011-2015	16936.4	7427.6	2.3	2769	3103	-334	17.8	19.9	-2.2	0.02
Primary steel production	1900-1905	1078.4	142.4	7.6
	1906-1910	1445.1	194.8	7.4	367	393	-26	29.1	31.1	-2.1	0.05
	1911-1915	1669.2	233.5	7.1	224	281	-57	14.4	18	-3.7	0.02
	1916-1920	1690.1	249.5	6.8	21	111	-90	1.2	6.6	-5.4	0
	1921-1925	1637.8	248.1	6.6	-52	-9	-44	-3.1	-0.5	-2.6	0
	1926-1930	2200.7	349.5	6.3	563	652	-89	29.3	33.9	-4.7	0.12
	1931-1935	1436.4	244.2	5.9	-764	-642	-122	-42	-35.4	-6.8	0.25
	1936-1940	2514.5	429.6	5.9	1078	1087	-9	54.6	55	-0.5	0.04
	1941-1945	2672.2	460.2	5.8	158	179	-21	6.1	6.9	-0.8	0
	1946-1950	2687.5	467.9	5.7	15	44	-29	0.6	1.7	-1.1	0
	1951-1955	4103.1	711.1	5.8	1416	1400	15	41.7	41.3	0.5	-0.02
	1956-1960	5171.6	916.6	5.6	1069	1172	-103	23	25.2	-2.2	0.03
	1961-1965	6371.4	1198.6	5.3	1200	1543	-343	20.8	26.7	-6	0.08
	1966-1970	7805.4	1556.6	5	1434	1846	-412	20.2	26	-5.8	0.08
	1971-1975	8995.1	1895.6	4.7	1190	1652	-462	14.2	19.6	-5.5	0.04
	1976-1980	8879.9	2071.7	4.3	-115	794	-909	-1.3	8.9	-10.2	0
	1981-1985	7512.6	1971.9	3.8	-1367	-404	-963	-16.7	-4.9	-11.8	0.02
	1986-1990	7212.5	2185.4	3.3	-300	757	-1057	-4.1	10.3	-14.3	-0.02
	1991-1995	6582.3	2234.6	2.9	-630	154	-784	-9.1	2.2	-11.4	-0.01
	1996-2000	6906.9	2485	2.8	325	716	-392	4.8	10.6	-5.8	0.01
	2001-2005	8807.3	3230.5	2.7	1900	2051	-151	24.2	26.1	-1.9	0.03
	2006-2010	12535.7	4519	2.8	3728	3545	183	34.9	33.3	1.7	-0.05
	2011-2015	15224.8	5721.3	2.7	2689	3264	-575	19.4	23.5	-4.2	0.05
Secondary steel production	1900-1905	2.6	1.5	1.7
	1906-1910	6.5	3.6	1.8	3.9	3.7	0.2	85.8	82.1	4.5	-0.79
	1911-1915	10.7	5.8	1.8	4.2	4	0.2	48.4	46.6	2	-0.11
	1916-1920	14.3	7.7	1.9	3.6	3.5	0.1	28.9	28.2	0.7	-0.01
	1921-1925	16.6	8.9	1.9	2.3	2.3	0.1	15.1	14.7	0.4	0
	1926-1930	26.5	14.2	1.9	9.9	9.8	0	45.8	45.6	0.2	-0.01
	1931-1935	21.7	11.5	1.9	-4.8	-5.1	0.3	-20	-21	1.1	-0.01
	1936-1940	46.4	24.3	1.9	24.7	24.2	0.5	72.6	71.3	1.5	-0.19
	1941-1945	77.7	40	1.9	31.4	30.2	1.1	50.6	48.8	1.8	-0.11
	1946-1950	99.7	50.1	2	22	20	2	24.8	22.5	2.2	-0.03
	1951-1955	170.4	85.5	2	70.7	70.4	0.4	52.4	52.1	0.3	-0.02
	1956-1960	257.5	130.9	2	87.1	90	-2.9	40.7	42	-1.4	0.06
	1961-1965	376.3	202.6	1.9	118.8	136.7	-17.9	37.5	43	-5.7	0.23
	1966-1970	531.1	309.7	1.7	154.7	190.7	-36	34.1	41.8	-8	0.29
	1971-1975	616.9	385.5	1.6	85.8	125.4	-39.6	14.9	21.8	-6.9	0.06
	1976-1980	736.6	485.5	1.5	119.7	155.7	-36	17.7	23	-5.3	0.05
	1981-1985	765.5	529.1	1.4	28.9	64.5	-35.6	3.8	8.6	-4.7	0
	1986-1990	870	672.3	1.3	104.5	195.7	-91.2	12.8	23.9	-11.2	0.09
	1991-1995	1045	900.6	1.2	175	279.1	-104.1	18.3	29	-10.9	0.14
	1996-2000	1139.1	1066.4	1.1	94.2	184.5	-90.3	8.6	16.9	-8.3	0.03
	2001-2005	1387.6	1296.1	1.1	248.5	245.6	2.9	19.7	19.4	0.2	0
	2006-2010	1632	1561.9	1	244.4	281	-36.6	16.2	18.6	-2.4	0.02
	2011-2015	1711.6	1706.3	1	79.6	147.8	-68.2	4.8	8.8	-4.1	0

## Sheet: Fig 5
Future steel production(Mt/yr)							Cumulative steel demand under different scenarios (Gt)							Cumulative GHG emission from global steel production (Gt CO2e)						Steel emission intensity trend (t CO2e/t steel)
Fig. 5a		2020	2035	2050	Scrap	Fig. 5c	Historical	S1	S2	S3	S4	S5	Fig. 5b	S1	S2	S3	S4	S5		Fig. 5d	S1	S2	S3	S4	S5
DAO	Primary	122.13	72.3857	78.1146	204.94	2019	1809	1809	1809	1809	1809	1809	2010	3404.21	3404.21	3404.21	3404.21	3404.21		2010	2.37558	2.37558	2.37558	2.37558	2.37558
	Secondary	60	79.8	84.6945		2020		3653.48	3653.48	3666.66	3653.48	3587.9	2011	6906.17	6906.17	6909.3	6906.17	6906.17		2011	2.37558	2.37558	2.37558	2.37558	2.37558
EU	Primary	103.702	70.1558	79.0767	207.025	2021		5531.84	5531.84	5562.66	5531.84	5336.71	2012	10505.9	10505.9	10515.3	10505.9	10505.9		2012	2.37558	2.37558	2.37558	2.37558	2.37558
	Secondary	113.583	150.844	161.423		2022		7442.52	7442.52	7487.91	7442.52	7055.42	2013	14203.3	14203.3	14222.1	14203.3	14203.3		2013	2.37558	2.37558	2.37558	2.37558	2.37558
AF	Primary	32.6727	86.9819	219.029	19.5449	2023		9384.05	9384.05	9434.58	9384.05	8744.03	2014	17998.5	17998.5	18029.9	17998.5	17998.5		2014	2.37558	2.37558	2.37558	2.37558	2.37558
	Secondary	5.392	8.97939	18.3277		2024		11355	11355	11396.1	11355	10402.5	2015	21891.5	21891.5	21938.5	21891.5	21891.5		2015	2.37558	2.37558	2.37558	2.37558	2.37558
NA	Primary	39.7057	32.5888	40.9659	81.0576	2025		13354	13354	13367.1	13354	12031	2016	25882.2	25882.2	25948	25882.2	25882.2		2016	2.37558	2.37558	2.37558	2.37558	2.37558
	Secondary	70.012	80.5112	90.3341		2026		15379.7	15379.7	15343.5	15379.7	13629.3	2017	29970.7	29970.7	30058.3	29970.7	29970.7		2017	2.37558	2.37558	2.37558	2.37558	2.37558
CN	Primary	903.547	729.465	225.146	834.818	2027		17431	17431	17322.4	17431	15197.5	2018	34156.9	34156.9	34269.6	34156.9	34156.9		2018	2.37558	2.37558	2.37558	2.37558	2.37558
	Secondary	108.064	250.535	667.854		2028		19506.6	19506.6	19302.3	19506.6	16735.6	2019	38454.3	38462.3	38575	38454.3	38462.3		2019	2.37558	2.38	2.38	2.37558	2.38
IN	Primary	74.4897	222.2	351.74	78.2597	2029		21605.5	21605.5	21282.9	21605.5	18243.7	2020	42836	42848.3	42992.3	42684.9	42692.3		2020	2.37558	2.37789	2.37789	2.29074	2.37789
	Secondary	25.34	25.8	78.2597		2030		23726.5	23726.5	23264.9	23726.5	19721.6	2021	47298.2	47275.7	47461.3	46833.9	46814.4		2021	2.37558	2.35705	2.35705	2.2059	2.35705
DAME	Primary	98.8683	295.636	237.803	108.16	2031		25868.7	25868.7	25250.1	25868.7	21169.5	2022	51837.2	51709	51928.4	50892.2	50802.2		2022	2.37558	2.32027	2.32027	2.12105	2.32027
	Secondary	34.243	35.7675	86.5281		2032		28031.4	28031.4	27240.1	28031.4	22587.2	2023	56449.5	56116.8	56348	54851.2	54635.9		2023	2.37558	2.27032	2.27032	2.03621	2.27032
LAC	Primary	40.2631	58.0027	22.7818	39.7726	2033		30214.2	30214.2	29235.2	30214.2	23974.8	2024	61131.6	60472.6	60682.8	58703	58301.2		2024	2.37558	2.20997	2.20997	1.95137	2.20997
	Secondary	12.471	23.3468	36.9342		2034		32417.1	32417.1	31235.3	32417.1	25332.4	2025	65880.4	64754.4	64904.7	62440	61789.3		2025	2.37558	2.142	2.142	1.86653	2.142
						2035		34640.1	34640.1	33239.3	34640.1	26659.8	2026	70692.7	68946.1	68994.3	66055.2	65096.5		2026	2.37558	2.06919	2.06919	1.78169	2.06919
						2036		36883.7	36883.7	35245.6	36883.7	27957.2	2027	75565.7	73037	72940.9	69541.9	68224		2027	2.37558	1.99431	1.99431	1.69684	1.99431
						2037		39148.3	39148.3	37253.3	39148.3	29224.5	2028	80496.5	77022.4	76742.6	72893.9	71177.4		2028	2.37558	1.92013	1.92013	1.612	1.92013
						2038		41434.3	41434.3	39262	41434.3	30461.6	2029	85482.4	80904.1	80405.4	76105.3	73966.4		2029	2.37558	1.84944	1.84944	1.52716	1.84944
						2039		43742.2	43742.2	41272.2	43742.2	31668.7	2030	90521	84690	83943.3	79170.6	76604.6		2030	2.37558	1.785	1.785	1.44232	1.785
						2040		46072.2	46072.2	43285.2	46072.2	32845.6	2031	95610	88393.4	87375.3	82084.9	79107.5		2031	2.37558	1.72874	1.72874	1.35747	1.72874
						2041		48424.6	48424.6	45302.8	48424.6	33992.5	2032	100748	92024.9	90716.7	84843.6	81488.1		2032	2.37558	1.67916	1.67916	1.27263	1.67916
						2042		50799.5	50799.5	47326.3	50799.5	35109.3	2033	105933	95591.5	93976.6	87442.7	83755.4		2033	2.37558	1.63392	1.63392	1.18779	1.63392
						2043		53196.6	53196.6	49356.3	53196.6	36196	2034	111166	99095.4	97158	89878.8	85914.8		2034		1.59065	1.59065	1.10295	1.59065
						2044		55615.5	55615.5	51392.8	55615.5	37252.5	2035	116447	102534	100258	92148.5	87968.4		2035		1.547	1.547	1.01811	1.547
						2045		58055.5	58055.5	53434.8	58055.5	38279	2036	121777	105902	103270	94248.9	89915.9		2036		1.50117	1.50117	0.933264	1.50117
						2046		60515.6	60515.6	55480.8	60515.6	39275.4	2037	127157	109194	106188	96176.9	91757.9		2037		1.45354	1.45354	0.848422	1.45354
						2047		62994.7	62994.7	57528.5	62994.7	40241.7	2038	132587	112406	109011	97929.2	93496.2		2038		1.40502	1.40502	0.76358	1.40502
						2048		65491.2	65491.2	59574.9	65491.2	41177.9	2039	138070	115537	111737	99502.4	95133.6		2039		1.35654	1.35654	0.678737	1.35654
						2049		68003.4	68003.4	61616.4	68003.4	42084	2040	143605	118587	114372	100893	96674.2		2040		1.309	1.309	0.593895	1.309
						2050		70529.4	70529.4	63648.4	70529.4	42584	2041	149193	121558	116921	102097	98122.7		2041		1.26296	1.26296	0.509053	1.26296
													2042	154835	124449	119384	103112	99482.3		2042		1.21747	1.21747	0.424211	1.21747
													2043	160530	127257	121762	103932	100755		2043		1.1712	1.1712	0.339369	1.1712
													2044	166276	129973	124048	104555	101941		2044		1.12281	1.12281	0.254527	1.12281
													2045	172072	132586	126235	104976	103041		2045		1.071	1.071	0.169684	1.071
													2046	177917	135081	128311	105192	104052		2046		1.01443	1.01443	0.0848422	1.01443
													2047	183806	137441	130260	105192	104971		2047		0.951764	0.951764	0	0.951764
													2048	189736	139642	132064	105192	105797		2048		0.88169	0.88169		0.88169
													2049	195704	141659	133703	105192	106524		2049		0.802878	0.802878		0.802878
													2050	201705	143463	135154	105192	106881		2050		0.714	0.714		0.714

## Sheet: GHG intensity
[kg CO2-eq (GWP100) / kg process output]	Mining		Sintering		Pelletizing		DRI		BF		Iron Foundry		SM5/Crucible		SM1/Puddling		SM2/OHF		SM3/B-T		SM4/BOF		SM6/EAF		Continuous casting		Ingot casting		Section mill		Rod/bar mill		Plate mill		Strip mill		Cold rolling
Year	GHG intensity	GSD^2	GHG intensity [kg CO2-eq (GWP100) / kg process output]	GSD^2	GHG intensity [kg CO2-eq (GWP100) / kg process output]	GSD^2	GHG intensity [kg CO2-eq (GWP100) / kg process output]	GSD^2	GHG intensity [kg CO2-eq (GWP100) / kg process output]	GSD^2	GHG intensity [kg CO2-eq (GWP100) / kg process output]	GSD^2	GHG intensity [kg CO2-eq (GWP100) / kg process output]	GSD^2	GHG intensity [kg CO2-eq (GWP100) / kg process output]	GSD^2	GHG intensity [kg CO2-eq (GWP100) / kg process output]	GSD^2	GHG intensity [kg CO2-eq (GWP100) / kg process output]	GSD^2	GHG intensity [kg CO2-eq (GWP100) / kg process output]	GSD^2	GHG intensity [kg CO2-eq (GWP100) / kg process output]	GSD^2	GHG intensity [kg CO2-eq (GWP100) / kg process output]	GSD^2	GHG intensity [kg CO2-eq (GWP100) / kg process output]	GSD^2	GHG intensity [kg CO2-eq (GWP100) / kg process output]	GSD^2	GHG intensity [kg CO2-eq (GWP100) / kg process output]	GSD^2	GHG intensity [kg CO2-eq (GWP100) / kg process output]	GSD^2	GHG intensity [kg CO2-eq (GWP100) / kg process output]	GSD^2	GHG intensity [kg CO2-eq (GWP100) / kg process output]	GSD^2
1900	0.115771	3.28848	0.38839	3.28848	0.132724	3.28848	1.19967	3.28848	2.88706	3.28848	2.92459	3.28848	8.07386	3.28848	0.857759	3.28848	1.35539	3.28848	0.780887	3.28848	0.45868	3.28848	0.843748	3.28848	0.037104	3.28848	0.204686	3.28848	0.288986	3.28848	0.335576	3.28848	0.382853	3.28848	0.382669	3.28848	0.593042	3.28848
1901	0.111916	3.28848	0.388299	3.28848	0.132724	3.28848	1.19967	3.28848	2.85691	3.28848	2.95229	3.28848	8.07835	3.28848	0.857433	3.28848	1.35566	3.28848	0.780727	3.28848	0.45868	3.28848	0.852613	3.28848	0.037104	3.28848	0.207593	3.28848	0.290261	3.28848	0.337317	3.28848	0.384477	3.28848	0.3843	3.28848	0.597531	3.28848
1902	0.11253	3.28848	0.388208	3.28848	0.132724	3.28848	1.19967	3.28848	2.82684	3.28848	2.98761	3.28848	8.08318	3.28848	0.857789	3.28848	1.35644	3.28848	0.781438	3.28848	0.45868	3.28848	0.86222	3.28848	0.037104	3.28848	0.210467	3.28848	0.291738	3.28848	0.338717	3.28848	0.385991	3.28848	0.385937	3.28848	0.601802	3.28848
1903	0.11258	3.28848	0.388118	3.28848	0.132724	3.28848	1.19967	3.28848	2.79684	3.28848	3.02076	3.28848	8.08051	3.28848	0.857821	3.28848	1.35736	3.28848	0.780564	3.28848	0.45868	3.28848	0.870745	3.28848	0.037104	3.28848	0.21321	3.28848	0.293351	3.28848	0.340527	3.28848	0.388049	3.28848	0.388058	3.28848	0.606077	3.28848
1904	0.110248	3.28848	0.38959	3.28848	0.132724	3.28848	1.19967	3.28848	2.77804	3.28848	3.05345	3.28848	8.08924	3.28848	0.857711	3.28848	1.35726	3.28848	0.781533	3.28848	0.45868	3.28848	0.879868	3.28848	0.037104	3.28848	0.216149	3.28848	0.294734	3.28848	0.342089	3.28848	0.389662	3.28848	0.389513	3.28848	0.610409	3.28848
1905	0.111904	3.28848	0.389502	3.28848	0.132724	3.28848	1.19967	3.28848	2.74807	3.28848	3.0833	3.28848	8.09	3.28848	0.858381	3.28848	1.35684	3.28848	0.781437	3.28848	0.45868	3.28848	0.890054	3.28848	0.037104	3.28848	0.219074	3.28848	0.296378	3.28848	0.343727	3.28848	0.391515	3.28848	0.391455	3.28848	0.614798	3.28848
1906	0.10867	3.28848	0.389414	3.28848	0.132724	3.28848	1.19967	3.28848	2.71817	3.28848	3.11562	3.28848	8.0917	3.28848	0.857826	3.28848	1.35772	3.28848	0.781982	3.28848	0.45868	3.28848	0.898847	3.28848	0.037104	3.28848	0.221873	3.28848	0.297769	3.28848	0.345327	3.28848	0.393332	3.28848	0.393246	3.28848	0.619316	3.28848
1907	0.115161	3.28848	0.389326	3.28848	0.132724	3.28848	1.19967	3.28848	2.68834	3.28848	3.14734	3.28848	8.09332	3.28848	0.857877	3.28848	1.35742	3.28848	0.781696	3.28848	0.45868	3.28848	0.907733	3.28848	0.037104	3.28848	0.224885	3.28848	0.29912	3.28848	0.346919	3.28848	0.394797	3.28848	0.394711	3.28848	0.623536	3.28848
1908	0.1087	3.28848	0.38924	3.28848	0.132724	3.28848	1.19967	3.28848	2.65858	3.28848	3.17822	3.28848	8.10194	3.28848	0.858007	3.28848	1.35799	3.28848	0.780685	3.28848	0.45868	3.28848	0.91742	3.28848	0.037104	3.28848	0.227702	3.28848	0.300434	3.28848	0.348126	3.28848	0.396115	3.28848	0.396043	3.28848	0.627837	3.28848
1909	0.115803	3.28848	0.389154	3.28848	0.132724	3.28848	1.19967	3.28848	2.6289	3.28848	3.2097	3.28848	8.10586	3.28848	0.858204	3.28848	1.35773	3.28848	0.781608	3.28848	0.45868	3.28848	0.926161	3.28848	0.037104	3.28848	0.230616	3.28848	0.302115	3.28848	0.349956	3.28848	0.398203	3.28848	0.39802	3.28848	0.631941	3.28848
1910	0.115154	3.28848	0.394713	3.28848	0.132724	3.28848	1.19967	3.28848	2.63699	3.28848	3.24366	3.28848	8.1046	3.28848	0.858041	3.28848	1.35905	3.28848	0.781432	3.28848	0.45868	3.28848	0.93496	3.28848	0.037104	3.28848	0.233397	3.28848	0.303303	3.28848	0.351349	3.28848	0.399689	3.28848	0.399794	3.28848	0.636734	3.28848
1911	0.113874	3.28848	0.388236	3.28848	0.132724	3.28848	1.19967	3.28848	2.57296	3.28848	3.24035	3.28848	8.10674	3.28848	0.857388	3.28848	1.35898	3.28848	0.781168	3.28848	0.45868	3.28848	0.936287	3.28848	0.037104	3.28848	0.233992	3.28848	0.30359	3.28848	0.351629	3.28848	0.399871	3.28848	0.399798	3.28848	0.63657	3.28848
1912	0.116072	3.28848	0.386752	3.28848	0.132724	3.28848	1.19967	3.28848	2.54245	3.28848	3.23815	3.28848	8.10461	3.28848	0.858121	3.28848	1.35882	3.28848	0.781254	3.28848	0.45868	3.28848	0.938331	3.28848	0.037104	3.28848	0.234383	3.28848	0.304043	3.28848	0.352195	3.28848	0.400275	3.28848	0.400333	3.28848	0.637731	3.28848
1913	0.110841	3.28848	0.404497	3.28848	0.132724	3.28848	1.19967	3.28848	2.63749	3.28848	3.23517	3.28848	8.11462	3.28848	0.858007	3.28848	1.35843	3.28848	0.781493	3.28848	0.45868	3.28848	0.939471	3.28848	0.037104	3.28848	0.234767	3.28848	0.304337	3.28848	0.352594	3.28848	0.400997	3.28848	0.400863	3.28848	0.638258	3.28848
1914	0.112785	3.28848	0.391286	3.28848	0.132724	3.28848	1.19967	3.28848	2.53044	3.28848	3.23893	3.28848	8.10804	3.28848	0.858308	3.28848	1.35823	3.28848	0.781033	3.28848	0.45868	3.28848	0.940756	3.28848	0.037104	3.28848	0.235192	3.28848	0.304516	3.28848	0.352766	3.28848	0.401175	3.28848	0.401179	3.28848	0.63928	3.28848
1915	0.105951	3.28848	0.40969	3.28848	0.132724	3.28848	1.19967	3.28848	2.62758	3.28848	3.23689	3.28848	8.10799	3.28848	0.85826	3.28848	1.35889	3.28848	0.782177	3.28848	0.45868	3.28848	0.942224	3.28848	0.037104	3.28848	0.235812	3.28848	0.3044	3.28848	0.352684	3.28848	0.400974	3.28848	0.400881	3.28848	0.639539	3.28848
1916	0.111625	3.28848	0.394065	3.28848	0.132724	3.28848	1.19967	3.28848	2.50632	3.28848	3.23489	3.28848	8.11098	3.28848	0.85743	3.28848	1.35867	3.28848	0.781402	3.28848	0.45868	3.28848	0.944047	3.28848	0.037104	3.28848	0.236235	3.28848	0.305157	3.28848	0.353346	3.28848	0.40171	3.28848	0.401622	3.28848	0.640532	3.28848
1917	0.11545	3.28848	0.379998	3.28848	0.132724	3.28848	1.19967	3.28848	2.39657	3.28848	3.24122	3.28848	8.11075	3.28848	0.857478	3.28848	1.36049	3.28848	0.780913	3.28848	0.45868	3.28848	0.945667	3.28848	0.037104	3.28848	0.236748	3.28848	0.304914	3.28848	0.353181	3.28848	0.401567	3.28848	0.401454	3.28848	0.640987	3.28848
1918	0.110451	3.28848	0.38847	3.28848	0.132724	3.28848	1.19967	3.28848	2.42927	3.28848	3.23941	3.28848	8.11001	3.28848	0.858508	3.28848	1.35918	3.28848	0.780777	3.28848	0.45868	3.28848	0.946746	3.28848	0.037104	3.28848	0.237212	3.28848	0.305355	3.28848	0.353585	3.28848	0.401734	3.28848	0.402093	3.28848	0.641946	3.28848
1919	0.110544	3.28848	0.397621	3.28848	0.132724	3.28848	1.19967	3.28848	2.46528	3.28848	3.23818	3.28848	8.11063	3.28848	0.858449	3.28848	1.35939	3.28848	0.781253	3.28848	0.45868	3.28848	0.948384	3.28848	0.037104	3.28848	0.237582	3.28848	0.30559	3.28848	0.354044	3.28848	0.402274	3.28848	0.402403	3.28848	0.642597	3.28848
1920	0.104707	3.28848	0.384748	3.28848	0.132724	3.28848	1.19967	3.28848	2.36495	3.28848	3.23722	3.28848	8.11278	3.28848	0.858085	3.28848	1.35944	3.28848	0.780694	3.28848	0.45868	3.28848	0.949276	3.28848	0.037104	3.28848	0.238089	3.28848	0.305417	3.28848	0.35399	3.28848	0.402206	3.28848	0.402283	3.28848	0.643427	3.28848
1921	0.108921	3.28848	0.381541	3.28848	0.132724	3.28848	1.19967	3.28848	2.32504	3.28848	3.23495	3.28848	8.11739	3.28848	0.857683	3.28848	1.36005	3.28848	0.781343	3.28848	0.45868	3.28848	0.949745	3.28848	0.037104	3.28848	0.238234	3.28848	0.305935	3.28848	0.354201	3.28848	0.402653	3.28848	0.402724	3.28848	0.643394	3.28848
1922	0.10362	3.28848	0.381376	3.28848	0.132724	3.28848	1.19967	3.28848	2.30383	3.28848	3.23044	3.28848	8.11739	3.28848	0.857686	3.28848	1.35939	3.28848	0.780916	3.28848	0.45868	3.28848	0.950817	3.28848	0.037104	3.28848	0.238416	3.28848	0.305695	3.28848	0.354021	3.28848	0.402457	3.28848	0.402297	3.28848	0.643598	3.28848
1923	0.103419	3.28848	0.381216	3.28848	0.132724	3.28848	1.19967	3.28848	2.28268	3.28848	3.22437	3.28848	8.11739	3.28848	0.857377	3.28848	1.35749	3.28848	0.781561	3.28848	0.45868	3.28848	0.950268	3.28848	0.037104	3.28848	0.238406	3.28848	0.306051	3.28848	0.354467	3.28848	0.403143	3.28848	0.402916	3.28848	0.64385	3.28848
1924	0.107252	3.28848	0.380177	3.28848	0.132724	3.28848	1.19967	3.28848	2.25634	3.28848	3.21866	3.28848	8.11739	3.28848	0.857982	3.28848	1.35902	3.28848	0.780727	3.28848	0.45868	3.28848	0.951563	3.28848	0.037104	3.28848	0.238673	3.28848	0.305922	3.28848	0.354328	3.28848	0.402727	3.28848	0.402951	3.28848	0.643811	3.28848
1925	0.107502	3.28848	0.379145	3.28848	0.132724	3.28848	1.19967	3.28848	2.23014	3.28848	3.21536	3.28848	8.11739	3.28848	0.857853	3.28848	1.35955	3.28848	0.781255	3.28848	0.45868	3.28848	0.951609	3.28848	0.037104	3.28848	0.238784	3.28848	0.305846	3.28848	0.354297	3.28848	0.402628	3.28848	0.402657	3.28848	0.644288	3.28848
1926	0.107772	3.28848	0.379249	3.28848	0.132724	3.28848	1.19967	3.28848	2.21068	3.28848	3.21077	3.28848	8.11739	3.28848	0.857853	3.28848	1.35885	3.28848	0.781749	3.28848	0.45868	3.28848	0.951992	3.28848	0.037104	3.28848	0.238812	3.28848	0.306011	3.28848	0.354349	3.28848	0.402829	3.28848	0.402821	3.28848	0.644256	3.28848
1927	0.108075	3.28848	0.379797	3.28848	0.132724	3.28848	1.19967	3.28848	2.19377	3.28848	3.21003	3.28848	8.11739	3.28848	0.857853	3.28848	1.359	3.28848	0.780956	3.28848	0.45868	3.28848	0.952124	3.28848	0.037104	3.28848	0.238984	3.28848	0.306131	3.28848	0.354633	3.28848	0.403145	3.28848	0.402967	3.28848	0.644478	3.28848
1928	0.108319	3.28848	0.378577	3.28848	0.132724	3.28848	1.19967	3.28848	2.16669	3.28848	3.20231	3.28848	8.11739	3.28848	0.857853	3.28848	1.359	3.28848	0.781423	3.28848	0.45868	3.28848	0.952468	3.28848	0.037104	3.28848	0.239017	3.28848	0.306218	3.28848	0.354563	3.28848	0.402963	3.28848	0.402974	3.28848	0.644604	3.28848
1929	0.108707	3.28848	0.386569	3.28848	0.132724	3.28848	1.19967	3.28848	2.19197	3.28848	3.19691	3.28848	8.11739	3.28848	0.857853	3.28848	1.35867	3.28848	0.781026	3.28848	0.45868	3.28848	0.953472	3.28848	0.037104	3.28848	0.239209	3.28848	0.30625	3.28848	0.354743	3.28848	0.403264	3.28848	0.403078	3.28848	0.645122	3.28848
1930	0.108989	3.28848	0.4043	3.28848	0.132724	3.28848	1.19967	3.28848	2.27112	3.28848	3.19239	3.28848	8.11739	3.28848	0.857853	3.28848	1.35969	3.28848	0.781802	3.28848	0.45868	3.28848	0.953485	3.28848	0.037104	3.28848	0.23927	3.28848	0.306484	3.28848	0.354874	3.28848	0.403168	3.28848	0.403265	3.28848	0.644841	3.28848
1931	0.109103	3.28848	0.395687	3.28848	0.132724	3.28848	1.19967	3.28848	2.21384	3.28848	3.20207	3.28848	8.11739	3.28848	0.857853	3.28848	1.35948	3.28848	0.781029	3.28848	0.45868	3.28848	0.956566	3.28848	0.037104	3.28848	0.240339	3.28848	0.30675	3.28848	0.355066	3.28848	0.403667	3.28848	0.403746	3.28848	0.646457	3.28848
1932	0.109362	3.28848	0.3747	3.28848	0.132724	3.28848	1.19967	3.28848	2.08801	3.28848	3.20762	3.28848	8.11739	3.28848	0.857853	3.28848	1.35911	3.28848	0.780625	3.28848	0.45868	3.28848	0.960116	3.28848	0.037104	3.28848	0.241253	3.28848	0.30751	3.28848	0.356135	3.28848	0.40463	3.28848	0.404798	3.28848	0.64795	3.28848
1933	0.109517	3.28848	0.368064	3.28848	0.132724	3.28848	1.19967	3.28848	2.04277	3.28848	3.21186	3.28848	8.11739	3.28848	0.857853	3.28848	1.35877	3.28848	0.781874	3.28848	0.45868	3.28848	0.963454	3.28848	0.037104	3.28848	0.242387	3.28848	0.307823	3.28848	0.356274	3.28848	0.404696	3.28848	0.404749	3.28848	0.64992	3.28848
1934	0.109698	3.28848	0.373983	3.28848	0.132724	3.28848	1.19967	3.28848	2.06723	3.28848	3.22054	3.28848	8.11739	3.28848	0.857853	3.28848	1.35955	3.28848	0.781448	3.28848	0.45868	3.28848	0.966564	3.28848	0.037104	3.28848	0.243441	3.28848	0.308214	3.28848	0.356901	3.28848	0.405243	3.28848	0.405447	3.28848	0.651337	3.28848
1935	0.109848	3.28848	0.369169	3.28848	0.132724	3.28848	1.19967	3.28848	2.03235	3.28848	3.22668	3.28848	8.11739	3.28848	0.857853	3.28848	1.35994	3.28848	0.781313	3.28848	0.45868	3.28848	0.969568	3.28848	0.037104	3.28848	0.244391	3.28848	0.308998	3.28848	0.357774	3.28848	0.406367	3.28848	0.406431	3.28848	0.652938	3.28848
1936	0.11009	3.28848	0.369395	3.28848	0.132724	3.28848	1.19967	3.28848	2.02531	3.28848	3.23098	3.28848	8.11739	3.28848	0.857853	3.28848	1.35982	3.28848	0.781434	3.28848	0.45868	3.28848	0.973103	3.28848	0.037104	3.28848	0.245412	3.28848	0.309216	3.28848	0.357964	3.28848	0.406571	3.28848	0.406637	3.28848	0.654129	3.28848
1937	0.110223	3.28848	0.387264	3.28848	0.132724	3.28848	1.19967	3.28848	2.11462	3.28848	3.23908	3.28848	8.11739	3.28848	0.857853	3.28848	1.35958	3.28848	0.781561	3.28848	0.45868	3.28848	0.976247	3.28848	0.037104	3.28848	0.246323	3.28848	0.310248	3.28848	0.359337	3.28848	0.407909	3.28848	0.407859	3.28848	0.655735	3.28848
1938	0.110419	3.28848	0.379295	3.28848	0.132724	3.28848	1.19967	3.28848	2.06262	3.28848	3.24418	3.28848	8.11739	3.28848	0.857853	3.28848	1.35962	3.28848	0.781716	3.28848	0.45868	3.28848	0.97781	3.28848	0.037104	3.28848	0.247446	3.28848	0.31064	3.28848	0.359507	3.28848	0.408157	3.28848	0.408005	3.28848	0.6574	3.28848
1939	0.110581	3.28848	0.380061	3.28848	0.132724	3.28848	1.19967	3.28848	2.05829	3.28848	3.25237	3.28848	8.11739	3.28848	0.857853	3.28848	1.35982	3.28848	0.781653	3.28848	0.45868	3.28848	0.982564	3.28848	0.037104	3.28848	0.248467	3.28848	0.311075	3.28848	0.359889	3.28848	0.408689	3.28848	0.408846	3.28848	0.658796	3.28848
1940	0.110785	3.28848	0.376922	3.28848	0.132724	3.28848	1.19967	3.28848	2.03287	3.28848	3.261	3.28848	8.11739	3.28848	0.857853	3.28848	1.36037	3.28848	0.781557	3.28848	0.45868	3.28848	0.985842	3.28848	0.037104	3.28848	0.249382	3.28848	0.311329	3.28848	0.360362	3.28848	0.409173	3.28848	0.409211	3.28848	0.660134	3.28848
1941	0.110826	3.28848	0.395219	3.28848	0.132724	3.28848	1.19967	3.28848	2.12392	3.28848	3.25729	3.28848	8.11739	3.28848	0.857853	3.28848	1.36001	3.28848	0.781011	3.28848	0.45868	3.28848	0.987119	3.28848	0.037104	3.28848	0.250012	3.28848	0.311587	3.28848	0.36054	3.28848	0.409308	3.28848	0.409423	3.28848	0.661367	3.28848
1942	0.11098	3.28848	0.410248	3.28848	0.132724	3.28848	1.19967	3.28848	2.19679	3.28848	3.25909	3.28848	8.11739	3.28848	0.857853	3.28848	1.35947	3.28848	0.780795	3.28848	0.45868	3.28848	0.988722	3.28848	0.037104	3.28848	0.250495	3.28848	0.311907	3.28848	0.361124	3.28848	0.409852	3.28848	0.409947	3.28848	0.662342	3.28848
1943	0.111005	3.28848	0.399416	3.28848	0.132724	3.28848	1.19967	3.28848	2.13109	3.28848	3.26155	3.28848	8.11739	3.28848	0.857853	3.28848	1.35914	3.28848	0.781157	3.28848	0.45868	3.28848	0.990597	3.28848	0.037104	3.28848	0.25114	3.28848	0.312288	3.28848	0.361185	3.28848	0.410108	3.28848	0.410131	3.28848	0.662851	3.28848
1944	0.111138	3.28848	0.387165	3.28848	0.132724	3.28848	1.19967	3.28848	2.05826	3.28848	3.25761	3.28848	8.11739	3.28848	0.857853	3.28848	1.35901	3.28848	0.781128	3.28848	0.45868	3.28848	0.993023	3.28848	0.037104	3.28848	0.251704	3.28848	0.312371	3.28848	0.361399	3.28848	0.410429	3.28848	0.410365	3.28848	0.663604	3.28848
1945	0.111207	3.28848	0.404666	3.28848	0.132724	3.28848	1.19967	3.28848	2.14351	3.28848	3.26055	3.28848	8.11739	3.28848	0.857853	3.28848	1.35811	3.28848	0.780941	3.28848	0.45868	3.28848	0.994293	3.28848	0.037104	3.28848	0.252103	3.28848	0.312822	3.28848	0.361857	3.28848	0.410896	3.28848	0.410709	3.28848	0.664242	3.28848
1946	0.111284	3.28848	0.398322	3.28848	0.132724	3.28848	1.19967	3.28848	2.10224	3.28848	3.26059	3.28848	8.11739	3.28848	0.857853	3.28848	1.35677	3.28848	0.780815	3.28848	0.45868	3.28848	0.995593	3.28848	0.037104	3.28848	0.252589	3.28848	0.313434	3.28848	0.36242	3.28848	0.411269	3.28848	0.411295	3.28848	0.665283	3.28848
1947	0.111401	3.28848	0.387181	3.28848	0.132724	3.28848	1.19967	3.28848	2.036	3.28848	3.26547	3.28848	8.11739	3.28848	0.857853	3.28848	1.35844	3.28848	0.78155	3.28848	0.45868	3.28848	0.997826	3.28848	0.037104	3.28848	0.253229	3.28848	0.313309	3.28848	0.362463	3.28848	0.411349	3.28848	0.411274	3.28848	0.665862	3.28848
1948	0.111499	3.28848	0.389141	3.28848	0.132724	3.28848	1.19967	3.28848	2.03882	3.28848	3.26468	3.28848	8.11739	3.28848	0.857853	3.28848	1.35757	3.28848	0.781404	3.28848	0.45868	3.28848	0.999725	3.28848	0.037104	3.28848	0.253723	3.28848	0.313844	3.28848	0.36298	3.28848	0.412012	3.28848	0.411945	3.28848	0.666901	3.28848
1949	0.111548	3.28848	0.396294	3.28848	0.132724	3.28848	1.19967	3.28848	2.06867	3.28848	3.2686	3.28848	8.11739	3.28848	0.857853	3.28848	1.35736	3.28848	0.781665	3.28848	0.45868	3.28848	1.0009	3.28848	0.037104	3.28848	0.254333	3.28848	0.313743	3.28848	0.362925	3.28848	0.411891	3.28848	0.411654	3.28848	0.667852	3.28848
1950	0.111684	1.77074	0.371495	1.77074	0.132724	1.77074	1.19967	2.09916	1.93208	1.77074	3.26332	2.49437	8.11739	2.49437	0.857853	2.49437	1.35564	2.49437	0.781302	2.49437	0.45868	1.77074	1.00091	1.77074	0.037104	1.77074	0.254874	1.77074	0.314162	1.77074	0.36334	1.77074	0.412314	1.77074	0.412181	1.77074	0.668384	1.77074
1951	0.111891	1.77074	0.379286	1.77074	0.132724	1.77074	1.19967	2.09916	1.93713	1.77074	3.25116	2.49437	8.11739	2.49437	0.857853	2.49437	1.34994	2.49437	0.781225	2.49437	0.45868	1.77074	0.998324	1.77074	0.037104	1.77074	0.25479	1.77074	0.313311	1.77074	0.362218	1.77074	0.410844	1.77074	0.410973	1.77074	0.666656	1.77074
1952	0.112117	1.77074	0.379132	1.77074	0.132258	1.77074	1.19967	2.09916	1.90085	1.77074	3.23814	2.49437	8.11739	2.49437	0.857853	2.49437	1.34431	2.49437	0.78156	2.49437	0.45868	1.77074	0.995468	1.77074	0.037104	1.77074	0.254705	1.77074	0.312299	1.77074	0.361057	1.77074	0.409983	1.77074	0.409932	1.77074	0.665101	1.77074
1953	0.112231	1.77074	0.379966	1.77074	0.132136	1.77074	1.19967	2.09916	1.86942	1.77074	3.22163	2.49437	8.11739	2.49437	0.857853	2.49437	1.33852	2.49437	0.781195	2.49437	0.45868	1.77074	0.993794	1.77074	0.037104	1.77074	0.254584	1.77074	0.311499	1.77074	0.360313	1.77074	0.409002	1.77074	0.408878	1.77074	0.662816	1.77074
1954	0.11243	1.77074	0.385401	1.77074	0.133606	1.77074	1.19967	2.09916	1.85999	1.77074	3.21226	2.49437	8.11739	2.49437	0.857853	2.49437	1.33209	2.49437	0.781416	2.49437	0.455474	1.77074	0.991668	1.77074	0.037104	1.77074	0.254607	1.77074	0.310518	1.77074	0.359246	1.77074	0.407882	1.77074	0.407918	1.77074	0.660834	1.77074
1955	0.112611	1.77074	0.372424	1.77074	0.128701	1.77074	1.19967	2.09916	1.76237	1.77074	3.19543	2.49437	8.11739	2.49437	0.857853	2.49437	1.32676	2.49437	0.781263	2.49437	0.451968	1.77074	0.989213	1.77074	0.037104	1.77074	0.254539	1.77074	0.309686	1.77074	0.358161	1.77074	0.406645	1.77074	0.406674	1.77074	0.658995	1.77074
1956	0.112815	1.77074	0.377041	1.77074	0.129885	1.77074	1.19967	2.09916	1.74875	1.77074	3.18036	2.49437	8.11739	2.49437	0.857853	2.49437	1.31971	2.49437	0.781736	2.49437	0.447318	1.77074	0.987434	1.77074	0.0371386	1.77074	0.254552	1.77074	0.308679	1.77074	0.357034	1.77074	0.405251	1.77074	0.405443	1.77074	0.657095	1.77074
1957	0.112987	1.77074	0.382612	1.77074	0.131386	1.77074	1.19967	2.09916	1.73856	1.77074	3.16882	2.49437	8.11739	2.49437	0.857853	2.49437	1.31378	2.49437	0.780871	2.49437	0.443	1.77074	0.985122	1.77074	0.0371794	1.77074	0.254456	1.77074	0.307449	1.77074	0.355772	1.77074	0.403678	1.77074	0.403886	1.77074	0.654817	1.77074
1958	0.113194	1.77074	0.384295	1.77074	0.131543	1.77074	1.19967	2.09916	1.70997	1.77074	3.15319	2.49437	8.11739	2.49437	0.857853	2.49437	1.30796	2.49437	0.781261	2.49437	0.43821	1.77074	0.983228	1.77074	0.0372009	1.77074	0.254273	1.77074	0.306918	1.77074	0.355162	1.77074	0.403125	1.77074	0.403268	1.77074	0.653265	1.77074
1959	0.113361	1.77074	0.38322	1.77074	0.130756	1.77074	1.19967	2.09916	1.66902	1.77074	3.13961	2.49437	8.11739	2.49437	0.857853	2.49437	1.30183	2.49437	0.780713	2.49437	0.433823	1.77074	0.981222	1.77074	0.0372423	1.77074	0.254303	1.77074	0.306218	1.77074	0.354239	1.77074	0.402237	1.77074	0.402299	1.77074	0.651084	1.77074
1960	0.113486	1.77074	0.380911	1.77074	0.12955	1.77074	1.19967	2.09916	1.62297	1.77074	3.12743	2.49437	8.11739	2.49437	0.857853	2.49437	1.29648	2.49437	0.780904	2.49437	0.429267	1.77074	0.97954	1.77074	0.0372656	1.77074	0.254247	1.77074	0.305061	1.77074	0.352998	1.77074	0.400938	1.77074	0.400946	1.77074	0.649529	1.77074
1961	0.11378	1.77074	0.374293	1.77074	0.126746	1.77074	1.19967	2.09916	1.63324	1.77074	3.05816	2.49437	8.11739	2.49437	0.857853	2.49437	1.27733	2.49437	0.78099	2.49437	0.425881	1.77074	0.964987	1.77074	0.0364683	1.77074	0.249402	1.77074	0.299693	1.77074	0.346892	1.77074	0.393675	1.77074	0.393866	1.77074	0.637063	1.77074
1962	0.113955	1.77074	0.367	1.77074	0.123729	1.77074	1.19967	2.09916	1.63948	1.77074	2.98831	2.49437	8.11739	2.49437	0.857853	2.49437	1.26015	2.49437	0.779879	2.49437	0.422266	1.77074	0.949277	1.77074	0.0356554	1.77074	0.244618	1.77074	0.294429	1.77074	0.340703	1.77074	0.386706	1.77074	0.386832	1.77074	0.624747	1.77074
1963	0.114101	1.77074	0.359342	1.77074	0.120606	1.77074	1.19967	2.09916	1.64287	1.77074	2.91595	2.49437	8.11739	2.49437	0.857853	2.49437	1.24157	2.49437	0.779318	2.49437	0.418932	1.77074	0.934314	1.77074	0.0348508	1.77074	0.239864	1.77074	0.288985	1.77074	0.334343	1.77074	0.379379	1.77074	0.379466	1.77074	0.612409	1.77074
1964	0.114218	1.77074	0.356971	1.77074	0.119268	1.77074	1.19967	2.09916	1.66974	1.77074	2.85001	2.49437	8.11739	2.49437	0.857853	2.49437	1.22537	2.49437	0.778954	2.49437	0.415418	1.77074	0.918726	1.77074	0.0340502	1.77074	0.235006	1.77074	0.283673	1.77074	0.32811	1.77074	0.372327	1.77074	0.372228	1.77074	0.600052	1.77074
1965	0.114401	1.77074	0.356931	1.77074	0.118707	1.77074	1.19967	2.09916	1.7076	1.77074	2.78215	2.49437	8.11739	2.49437	0.857853	2.49437	1.20634	2.49437	0.778595	2.49437	0.411847	1.77074	0.90349	1.77074	0.0332399	1.77074	0.230317	1.77074	0.277937	1.77074	0.321595	1.77074	0.364787	1.77074	0.364772	1.77074	0.587708	1.77074
1966	0.11458	1.77074	0.353346	1.77074	0.116968	1.77074	1.19967	2.09916	1.72846	1.77074	2.71357	2.49437	8.11739	2.49437	0.857853	2.49437	1.18838	2.49437	0.777836	2.49437	0.408658	1.77074	0.889242	1.77074	0.0324396	1.77074	0.225483	1.77074	0.272579	1.77074	0.31527	1.77074	0.35762	1.77074	0.357648	1.77074	0.575656	1.77074
1967	0.114783	1.77074	0.35733	1.77074	0.117728	1.77074	1.19967	2.09916	1.78676	1.77074	2.6443	2.49437	8.11739	2.49437	0.857853	2.49437	1.17103	2.49437	0.777298	2.49437	0.405016	1.77074	0.874831	1.77074	0.0316334	1.77074	0.220605	1.77074	0.267411	1.77074	0.30928	1.77074	0.350588	1.77074	0.350602	1.77074	0.5631	1.77074
1968	0.114905	1.77074	0.355268	1.77074	0.116489	1.77074	1.19967	2.09916	1.81538	1.77074	2.57705	2.49437	8.11739	2.49437	0.857853	2.49437	1.15385	2.49437	0.776766	2.49437	0.401844	1.77074	0.860058	1.77074	0.0308196	1.77074	0.215923	1.77074	0.261645	1.77074	0.302448	1.77074	0.342934	1.77074	0.343032	1.77074	0.5508	1.77074
1969	0.115077	1.77074	0.353202	1.77074	0.115249	1.77074	1.19967	2.09916	1.8439	1.77074	2.50603	2.49437	8.11739	2.49437	0.857853	2.49437	1.13615	2.49437	0.776074	2.49437	0.398405	1.77074	0.844898	1.77074	0.0300229	1.77074	0.211227	1.77074	0.256362	1.77074	0.296168	1.77074	0.335821	1.77074	0.335785	1.77074	0.538725	1.77074
1970	0.115215	1.77074	0.349498	1.77074	0.113479	1.77074	1.19967	2.09916	1.8636	1.77074	2.44143	2.49437	8.11739	2.49437	0.857853	2.49437	1.11837	2.49437	0.775661	2.49437	0.394938	1.77074	0.830404	1.77074	0.0292105	1.77074	0.206416	1.77074	0.25119	1.77074	0.290155	1.77074	0.328887	1.77074	0.328745	1.77074	0.526349	1.77074
1971	0.115385	1.77074	0.353704	1.77074	0.115279	1.77074	1.19852	2.09916	1.86629	1.77074	2.43813	2.49437	8.11739	2.49437	0.857853	2.49437	1.12322	2.49437	0.775376	2.49437	0.394249	1.77074	0.811898	1.77074	0.0291503	1.77074	0.202353	1.77074	0.251689	1.77074	0.291053	1.77074	0.329788	1.77074	0.329882	1.77074	0.527986	1.77074
1972	0.115488	1.77074	0.352574	1.77074	0.115342	1.77074	1.19836	2.09916	1.84067	1.77074	2.4409	2.49437	8.11739	2.49437	0.857853	2.49437	1.12831	2.49437	0.774496	2.49437	0.393311	1.77074	0.793087	1.77074	0.0290949	1.77074	0.198312	1.77074	0.252369	1.77074	0.292077	1.77074	0.330814	1.77074	0.331007	1.77074	0.529582	1.77074
1973	0.115549	1.77074	0.351285	1.77074	0.11535	1.77074	1.1969	2.09916	1.81439	1.77074	2.43931	2.49437	8.11739	2.49437	0.857853	2.49437	1.13167	2.49437	0.774297	2.49437	0.392437	1.77074	0.774749	1.77074	0.0290325	1.77074	0.194142	1.77074	0.253256	1.77074	0.293393	1.77074	0.332537	1.77074	0.332504	1.77074	0.531233	1.77074
1974	0.115648	1.77074	0.353964	1.77074	0.116662	1.77074	1.19629	2.09916	1.80853	1.77074	2.43866	2.49437	8.11739	2.49437	0.857853	2.49437	1.13716	2.49437	0.773427	2.49437	0.391691	1.77074	0.755939	1.77074	0.0289643	1.77074	0.190081	1.77074	0.254174	1.77074	0.294575	1.77074	0.33381	1.77074	0.333713	1.77074	0.533111	1.77074
1975	0.115722	1.77074	0.353375	1.77074	0.116899	1.77074	1.19553	2.09916	1.78591	1.77074	2.43933	2.49437	8.11739	2.49437	0.857853	2.49437	1.14217	2.49437	0.772944	2.49437	0.391116	1.77074	0.738129	1.77074	0.0289119	1.77074	0.186073	1.77074	0.25492	1.77074	0.295737	1.77074	0.335065	1.77074	0.335011	1.77074	0.534646	1.77074
1976	0.115853	1.77074	0.351306	1.77074	0.116643	1.77074	1.19421	2.09916	1.75596	1.77074	2.43847	2.49437	8.11739	2.49437	0.857853	2.49437	1.1459	2.49437	0.772944	2.49437	0.39022	1.77074	0.719771	1.77074	0.0288412	1.77074	0.181943	1.77074	0.255664	1.77074	0.296981	1.77074	0.336342	1.77074	0.336379	1.77074	0.535801	1.77074
1977	0.115938	1.77074	0.353572	1.77074	0.117826	1.77074	1.19352	2.09916	1.7477	1.77074	2.43747	2.49437	8.11739	2.49437	0.857853	2.49437	1.1512	2.49437	0.772944	2.49437	0.389364	1.77074	0.701904	1.77074	0.0287779	1.77074	0.177855	1.77074	0.256296	1.77074	0.298047	1.77074	0.337489	1.77074	0.337509	1.77074	0.538116	1.77074
1978	0.115988	1.77074	0.354703	1.77074	0.118633	1.77074	1.19251	2.09916	1.73366	1.77074	2.4383	2.49437	8.11739	2.49437	0.857853	2.49437	1.15643	2.49437	0.772944	2.49437	0.388639	1.77074	0.683407	1.77074	0.0287119	1.77074	0.173823	1.77074	0.257297	1.77074	0.299266	1.77074	0.339008	1.77074	0.339065	1.77074	0.539454	1.77074
1979	0.11612	1.77074	0.353971	1.77074	0.118818	1.77074	1.19158	2.09916	1.71051	1.77074	2.43644	2.49437	8.11739	2.49437	0.857853	2.49437	1.16027	2.49437	0.772944	2.49437	0.387698	1.77074	0.665465	1.77074	0.0286551	1.77074	0.169717	1.77074	0.258225	1.77074	0.300545	1.77074	0.340438	1.77074	0.34038	1.77074	0.540944	1.77074
1980	0.116183	1.77074	0.349361	1.77074	0.117695	1.77074	1.19052	2.09916	1.66896	1.77074	2.43761	2.49437	8.11739	2.49437	0.857853	2.49437	1.16608	2.49437	0.772944	2.49437	0.387038	1.77074	0.64756	1.77074	0.0285915	1.77074	0.165572	1.77074	0.25878	1.77074	0.301574	1.77074	0.341476	1.77074	0.341478	1.77074	0.542745	1.77074
1981	0.116537	1.77074	0.339863	1.77074	0.113847	1.77074	1.18844	2.09916	1.60146	1.77074	2.38402	2.49437	8.11739	2.49437	0.857853	2.49437	1.1539	2.49437	0.772944	2.49437	0.3855	1.77074	0.635162	1.77074	0.0281057	1.77074	0.160297	1.77074	0.254958	1.77074	0.296977	1.77074	0.336383	1.77074	0.336392	1.77074	0.533546	1.77074
1982	0.116865	1.77074	0.355032	1.77074	0.118247	1.77074	1.18689	2.09916	1.64968	1.77074	2.33339	2.49437	8.11739	2.49437	0.857853	2.49437	1.14119	2.49437	0.772944	2.49437	0.383971	1.77074	0.623474	1.77074	0.0276139	1.77074	0.154822	1.77074	0.251085	1.77074	0.292254	1.77074	0.331254	1.77074	0.331251	1.77074	0.524293	1.77074
1983	0.117165	1.77074	0.346159	1.77074	0.114624	1.77074	1.18567	2.09916	1.58562	1.77074	2.27824	2.49437	8.11739	2.49437	0.857853	2.49437	1.12965	2.49437	0.772944	2.49437	0.382583	1.77074	0.611807	1.77074	0.0281367	1.77074	0.156006	1.77074	0.247052	1.77074	0.287506	1.77074	0.326013	1.77074	0.32589	1.77074	0.515259	1.77074
1984	0.117527	1.77074	0.350568	1.77074	0.115404	1.77074	1.18359	2.09916	1.5826	1.77074	2.22868	2.49437	8.11739	2.49437	0.857853	2.49437	1.11725	2.49437	0.772944	2.49437	0.380939	1.77074	0.598763	1.77074	0.0276382	1.77074	0.150345	1.77074	0.243139	1.77074	0.2828	1.77074	0.320719	1.77074	0.320767	1.77074	0.505767	1.77074
1985	0.117881	1.77074	0.346863	1.77074	0.113506	1.77074	1.18256	2.09916	1.5427	1.77074	2.17854	2.49437	8.11739	2.49437	0.857853	2.49437	1.10474	2.49437	0.772944	2.49437	0.379505	1.77074	0.587461	1.77074	0.026149	1.77074	0.13851	1.77074	0.239246	1.77074	0.278278	1.77074	0.315736	1.77074	0.31582	1.77074	0.496642	1.77074
1986	0.118163	1.77074	0.351275	1.77074	0.114259	1.77074	1.18028	2.09916	1.5387	1.77074	2.12524	2.49437	8.11739	2.49437	0.857853	2.49437	1.09267	2.49437	0.772944	2.49437	0.37775	1.77074	0.575315	1.77074	0.0256541	1.77074	0.133149	1.77074	0.2353	1.77074	0.273607	1.77074	0.310551	1.77074	0.310509	1.77074	0.487251	1.77074
1987	0.118537	1.77074	0.348917	1.77074	0.112801	1.77074	1.17864	2.09916	1.50479	1.77074	2.07431	2.49437	8.11739	2.49437	0.857853	2.49437	1.08122	2.49437	0.772944	2.49437	0.376366	1.77074	0.563206	1.77074	0.0245766	1.77074	0.124087	1.77074	0.231263	1.77074	0.268809	1.77074	0.305229	1.77074	0.305232	1.77074	0.478015	1.77074
1988	0.118864	1.77074	0.341397	1.77074	0.109689	1.77074	1.17723	2.09916	1.44912	1.77074	2.02067	2.49437	8.11739	2.49437	0.857853	2.49437	1.06826	2.49437	0.772944	2.49437	0.374864	1.77074	0.551534	1.77074	0.0243915	1.77074	0.120495	1.77074	0.227468	1.77074	0.264304	1.77074	0.300147	1.77074	0.30019	1.77074	0.46879	1.77074
1989	0.119206	1.77074	0.339211	1.77074	0.108306	1.77074	1.17542	2.09916	1.4166	1.77074	1.97112	2.49437	8.11739	2.49437	0.857853	2.49437	1.0564	2.49437	0.772944	2.49437	0.373221	1.77074	0.539694	1.77074	0.0233504	1.77074	0.111976	1.77074	0.223541	1.77074	0.259556	1.77074	0.295029	1.77074	0.295011	1.77074	0.459776	1.77074
1990	0.119516	1.77074	0.34138	1.77074	0.108309	1.77074	1.17393	2.09916	1.40212	1.77074	1.92059	2.49437	8.11739	2.49437	0.857853	2.49437	1.0448	2.49437	0.772944	2.49437	0.371922	1.77074	0.528189	1.77074	0.0228856	1.77074	0.106736	1.77074	0.219673	1.77074	0.255024	1.77074	0.289833	1.77074	0.289758	1.77074	0.450505	1.77074
1991	0.119114	1.77074	0.341166	1.77074	0.108263	1.77074	1.17217	2.09916	1.39959	1.77074	1.91146	2.49437	8.11739	2.49437	0.857853	2.49437	1.04225	2.49437	0.772944	2.49437	0.37189	1.77074	0.523522	1.77074	0.0218645	1.77074	0.100236	1.77074	0.219035	1.77074	0.254095	1.77074	0.288946	1.77074	0.288998	1.77074	0.44895	1.77074
1992	0.118645	1.77074	0.341315	1.77074	0.108331	1.77074	1.16918	2.09916	1.39854	1.77074	1.90253	2.49437	8.11739	2.49437	0.857853	2.49437	1.03967	2.49437	0.772944	2.49437	0.37205	1.77074	0.518806	1.77074	0.0221041	1.77074	0.100532	1.77074	0.218564	1.77074	0.253195	1.77074	0.28797	1.77074	0.287938	1.77074	0.447157	1.77074
1993	0.118234	1.77074	0.339454	1.77074	0.107762	1.77074	1.16746	2.09916	1.38925	1.77074	1.89244	2.49437	8.11739	2.49437	0.857853	2.49437	1.03739	2.49437	0.772944	2.49437	0.371997	1.77074	0.513873	1.77074	0.0218688	1.77074	0.0982355	1.77074	0.217904	1.77074	0.252428	1.77074	0.287093	1.77074	0.287009	1.77074	0.446123	1.77074
1994	0.117814	1.77074	0.340778	1.77074	0.108204	1.77074	1.16534	2.09916	1.393	1.77074	1.88575	2.49437	8.11739	2.49437	0.857853	2.49437	1.03389	2.49437	0.772944	2.49437	0.37195	1.77074	0.509251	1.77074	0.0207206	1.77074	0.0913043	1.77074	0.217279	1.77074	0.251485	1.77074	0.286074	1.77074	0.285888	1.77074	0.444881	1.77074
1995	0.116661	1.77074	0.340142	1.77074	0.108023	1.77074	1.16356	2.09916	1.3888	1.77074	1.87302	2.49437	8.11739	2.49437	0.857853	2.49437	1.03141	2.49437	0.772944	2.49437	0.372113	1.77074	0.50449	1.77074	0.0211701	1.77074	0.0926657	1.77074	0.216644	1.77074	0.25043	1.77074	0.28505	1.77074	0.285023	1.77074	0.443501	1.77074
1996	0.115523	1.77074	0.345978	1.77074	0.109898	1.77074	1.16121	2.09916	1.41092	1.77074	1.86499	2.49437	8.11739	2.49437	0.857853	2.49437	1.02857	2.49437	0.772944	2.49437	0.372216	1.77074	0.50011	1.77074	0.0205107	1.77074	0.0883662	1.77074	0.216053	1.77074	0.249559	1.77074	0.284105	1.77074	0.284039	1.77074	0.442391	1.77074
1997	0.114394	1.77074	0.339024	1.77074	0.107711	1.77074	1.15667	2.09916	1.38091	1.77074	1.85644	2.49437	8.11739	2.49437	0.857853	2.49437	1.02626	2.49437	0.772944	2.49437	0.372072	1.77074	0.495583	1.77074	0.020294	1.77074	0.086382	1.77074	0.215575	1.77074	0.248787	1.77074	0.283253	1.77074	0.283231	1.77074	0.440684	1.77074
1998	0.113335	1.77074	0.341977	1.77074	0.10867	1.77074	1.156	2.09916	1.39131	1.77074	1.84872	2.49437	8.11739	2.49437	0.857853	2.49437	1.02343	2.49437	0.772944	2.49437	0.372234	1.77074	0.491067	1.77074	0.0211724	1.77074	0.0897936	1.77074	0.214765	1.77074	0.247769	1.77074	0.282127	1.77074	0.282124	1.77074	0.439273	1.77074
1999	0.112261	1.77074	0.334975	1.77074	0.106467	1.77074	1.15422	2.09916	1.36113	1.77074	1.8382	2.49437	8.11739	2.49437	0.857853	2.49437	1.01987	2.49437	0.772944	2.49437	0.3723	1.77074	0.486558	1.77074	0.0207311	1.77074	0.0866326	1.77074	0.21422	1.77074	0.246896	1.77074	0.281306	1.77074	0.281395	1.77074	0.438507	1.77074
2000	0.111154	1.65128	0.334327	1.65128	0.106282	1.65128	1.15313	1.99203	1.35693	1.65128	1.82762	2.39188	8.11739	2.39188	0.857853	2.39188	1.01772	2.39188	0.772944	2.39188	0.372298	1.65128	0.481973	1.65128	0.020735	1.65128	0.08572	1.65128	0.21358	1.65128	0.245876	1.65128	0.280117	1.65128	0.280174	1.65128	0.437009	1.65128
2001	0.112145	1.65128	0.336495	1.65128	0.106937	1.65128	1.14773	1.99203	1.36342	1.65128	1.83746	2.39188	8.11739	2.39188	0.857853	2.39188	1.0208	2.39188	0.772944	2.39188	0.372638	1.65128	0.481759	1.65128	0.020781	1.65128	0.0859865	1.65128	0.214541	1.65128	0.247121	1.65128	0.281495	1.65128	0.281377	1.65128	0.438594	1.65128
2002	0.113608	1.65128	0.340408	1.65128	0.108148	1.65128	1.14317	1.99203	1.37692	1.65128	1.84474	2.39188	8.11739	2.39188	0.857853	2.39188	1.02312	2.39188	0.772944	2.39188	0.373245	1.65128	0.482105	1.65128	0.0208317	1.65128	0.0862815	1.65128	0.215435	1.65128	0.248301	1.65128	0.282766	1.65128	0.282662	1.65128	0.440753	1.65128
2003	0.115106	1.65128	0.339699	1.65128	0.107889	1.65128	1.13863	1.99203	1.37178	1.65128	1.85685	2.39188	8.11739	2.39188	0.857853	2.39188	1.02679	2.39188	0.772944	2.39188	0.373365	1.65128	0.482096	1.65128	0.0208829	1.65128	0.0865485	1.65128	0.216246	1.65128	0.249404	1.65128	0.283966	1.65128	0.284101	1.65128	0.443321	1.65128
2004	0.116512	1.65128	0.341083	1.65128	0.108295	1.65128	1.1321	1.99203	1.37491	1.65128	1.86476	2.39188	8.11739	2.39188	0.857853	2.39188	1.029	2.39188	0.772944	2.39188	0.374025	1.65128	0.481813	1.65128	0.0209328	1.65128	0.086816	1.65128	0.217119	1.65128	0.250896	1.65128	0.28534	1.65128	0.285274	1.65128	0.445582	1.65128
2005	0.118817	1.65128	0.346752	1.65128	0.110062	1.65128	1.1273	1.99203	1.3955	1.65128	1.8748	2.39188	8.11739	2.39188	0.857853	2.39188	1.0323	2.39188	0.772944	2.39188	0.374148	1.65128	0.481813	1.65128	0.0209806	1.65128	0.0870907	1.65128	0.217965	1.65128	0.251937	1.65128	0.286527	1.65128	0.286562	1.65128	0.447734	1.65128
2006	0.122069	1.65128	0.343899	1.65128	0.109123	1.65128	1.12226	1.99203	1.38168	1.65128	1.88156	2.39188	8.11739	2.39188	0.857853	2.39188	1.0363	2.39188	0.772944	2.39188	0.374494	1.65128	0.481767	1.65128	0.021042	1.65128	0.0873768	1.65128	0.218776	1.65128	0.253018	1.65128	0.287826	1.65128	0.287839	1.65128	0.450159	1.65128
2007	0.122541	1.65128	0.34445	1.65128	0.109264	1.65128	1.11707	1.99203	1.38152	1.65128	1.89022	2.39188	8.11739	2.39188	0.857853	2.39188	1.03846	2.39188	0.772944	2.39188	0.374842	1.65128	0.481882	1.65128	0.0210828	1.65128	0.0876681	1.65128	0.219716	1.65128	0.25441	1.65128	0.28916	1.65128	0.289074	1.65128	0.452337	1.65128
2008	0.125933	1.65128	0.345914	1.65128	0.109695	1.65128	1.11153	1.99203	1.38512	1.65128	1.89886	2.39188	8.11739	2.39188	0.857853	2.39188	1.04122	2.39188	0.772944	2.39188	0.375301	1.65128	0.482094	1.65128	0.021136	1.65128	0.0879459	1.65128	0.220592	1.65128	0.25551	1.65128	0.290434	1.65128	0.290336	1.65128	0.453869	1.65128
2009	0.128561	1.65128	0.352931	1.65128	0.111886	1.65128	1.10812	1.99203	1.41078	1.65128	1.90674	2.39188	8.11739	2.39188	0.857853	2.39188	1.04525	2.39188	0.772944	2.39188	0.376024	1.65128	0.482189	1.65128	0.021179	1.65128	0.0882239	1.65128	0.221433	1.65128	0.256606	1.65128	0.291626	1.65128	0.291625	1.65128	0.456487	1.65128
2010	0.132595	1.60215	0.348532	1.60215	0.110458	1.60215	1.10207	1.94934	1.39092	1.60215	1.91725	2.35152	8.11739	2.35152	0.857853	2.35152	1.048	2.35152	0.772944	2.35152	0.376209	1.60215	0.48171	1.60215	0.0212303	1.60215	0.0884953	1.60215	0.22234	1.60215	0.257924	1.60215	0.293073	1.60215	0.293018	1.60215	0.458202	1.60215
2011	0.136827	1.60215	0.343134	1.60215	0.108725	1.60215	1.10262	1.94934	1.36546	1.60215	1.91492	2.35152	8.11739	2.35152	0.857853	2.35152	1.04979	2.35152	0.772944	2.35152	0.376848	1.60215	0.474594	1.60215	0.0212375	1.60215	0.0884892	1.60215	0.222666	1.60215	0.258302	1.60215	0.293521	1.60215	0.293523	1.60215	0.4591	1.60215
2012	0.137262	1.60215	0.342367	1.60215	0.10846	1.60215	1.10569	1.94934	1.35866	1.60215	1.9167	2.35152	8.11739	2.35152	0.857853	2.35152	1.05151	2.35152	0.772944	2.35152	0.377403	1.60215	0.4675	1.60215	0.0212366	1.60215	0.0885109	1.60215	0.222866	1.60215	0.258481	1.60215	0.293717	1.60215	0.293803	1.60215	0.459547	1.60215
2013	0.139656	1.60215	0.339425	1.60215	0.107507	1.60215	1.10651	1.94934	1.34312	1.60215	1.91783	2.35152	8.11739	2.35152	0.857853	2.35152	1.05377	2.35152	0.772944	2.35152	0.377973	1.60215	0.459793	1.60215	0.0212367	1.60215	0.0885442	1.60215	0.222988	1.60215	0.2585	1.60215	0.294051	1.60215	0.293968	1.60215	0.460767	1.60215
2014	0.140917	1.60215	0.345961	1.60215	0.109556	1.60215	1.10754	1.94934	1.3651	1.60215	1.9209	2.35152	8.11739	2.35152	0.857853	2.35152	1.05612	2.35152	0.772944	2.35152	0.378605	1.60215	0.453042	1.60215	0.0212403	1.60215	0.0885251	1.60215	0.223316	1.60215	0.258999	1.60215	0.294558	1.60215	0.294464	1.60215	0.461465	1.60215
2015	0.141008	1.60215	0.345328	1.60215	0.109333	1.60215	1.10933	1.94934	1.35876	1.60215	1.91891	2.35152	8.11739	2.35152	0.857853	2.35152	1.05803	2.35152	0.772944	2.35152	0.379211	1.60215	0.445752	1.60215	0.0212307	1.60215	0.0885147	1.60215	0.223664	1.60215	0.259171	1.60215	0.294934	1.60215	0.294978	1.60215	0.46186	1.60215
